# Supplementary material for: 2,4-Di­bromo-1,3-dihy­droxy-9H-xanthen-9-one
Source: Acta Crystallogr Sect E Struct Rep Online. 2013 Jul 31;69(Pt 8):o1361. doi: 10.1107/S1600536813019296 (PMC3793836; doi:10.1107/S1600536813019296)
Supplement: Supplementary file 1 [file e-69-o1361-sup1.cif]

##############################################################################
#                                                                            #
# This CIF contains the data in a paper accepted for publication in          #
# Acta Crystallographica Section E. It conforms to the requirements of       #
# Notes for Authors for Acta Crystallographica Section E, and has been       #
# peer reviewed under the auspices of the IUCr Commission on Journals.       #
#                                                                            #
# Full details of the Crystallographic Information File format               #
# are given in the paper "The Crystallographic Information File (CIF):       #
# a New Standard Archive File for Crystallography" by S. R. Hall, F. H.      #
# Allen and I. D. Brown [Acta Cryst. (1991), A47, 655-685].                  #
#                                                                            #
# The current version of the core CIF dictionary is obtainable from          #
# ftp://ftp.iucr.org/pub/cif_core.dic.                                       #
#                                                                            #
# Software is freely available for graphical display of the structure(s)     #
# in this CIF. For information consult the CIF software page                 #
# http://www.iucr.org/resources/cif/software.                                #
#                                                                            #
# This file may be used for bona fide research purposes within the           #
# scientific community so long as proper attribution is given to the journal # 
# article from which it was obtained.                                        #
#                                                                            #
##############################################################################
data_I
_audit_creation_method     SHELXL97
_chemical_name_systematic
;
2,4-Dibromo-1,3-dihydroxy-9<i>H</i>-xanthen-9-one
;
_chemical_name_common     ?
_chemical_formula_moiety     'C13 H6 Br2 O4'
_chemical_formula_sum     'C13 H6 Br2 O4'
_chemical_formula_iupac     'C13 H6 Br2 O4'
_chemical_formula_weight     386.00
_chemical_melting_point     ?
_symmetry_cell_setting     orthorhombic
_symmetry_space_group_name_H-M     'P n a 21'
_symmetry_space_group_name_Hall     'P 2c -2n'
loop_
    _symmetry_equiv_pos_as_xyz
    'x, y, z'
    '-x, -y, z+1/2'
    'x+1/2, -y+1/2, z'
    '-x+1/2, y+1/2, z+1/2'
_cell_length_a     18.4489(15)
_cell_length_b     16.9049(13)
_cell_length_c     3.8564(3)
_cell_angle_alpha     90.00
_cell_angle_beta     90.00
_cell_angle_gamma     90.00
_cell_volume     1202.72(16)
_cell_formula_units_Z     4
_cell_measurement_reflns_used     2778
_cell_measurement_theta_min     3.269
_cell_measurement_theta_max     26.158
_cell_measurement_temperature     298(2)
_exptl_crystal_description     block
_exptl_crystal_colour     yellow
_exptl_crystal_size_max     0.28
_exptl_crystal_size_mid     0.09
_exptl_crystal_size_min     0.06
_exptl_crystal_density_diffrn     2.132
_exptl_crystal_density_meas     ?
_exptl_crystal_density_method     'not measured'
_exptl_crystal_F_000     744
_exptl_absorpt_coefficient_mu     6.746
_exptl_absorpt_correction_type     multi-scan
_exptl_absorpt_process_details     '(SADABS; Bruker, 1998)'
_exptl_absorpt_correction_T_min     0.2539
_exptl_absorpt_correction_T_max     0.6877
_exptl_special_details     ?
_diffrn_ambient_temperature     298(2)
_diffrn_radiation_type     MoK\a
_diffrn_radiation_wavelength     0.71073
_diffrn_radiation_source     'fine-focus sealed tube'
_diffrn_radiation_monochromator     graphite
_diffrn_measurement_device_type     'Bruker SMART CCD'
_diffrn_measurement_method     '\f and \w scans'
_diffrn_detector_area_resol_mean     ?
_diffrn_reflns_number     6188
_diffrn_reflns_av_R_equivalents     0.0759
_diffrn_reflns_av_sigmaI/netI     0.0616
_diffrn_reflns_theta_min     1.63
_diffrn_reflns_theta_max     25.00
_diffrn_reflns_theta_full     25.00
_diffrn_measured_fraction_theta_max     0.999
_diffrn_measured_fraction_theta_full     0.999
_diffrn_reflns_limit_h_min     -21
_diffrn_reflns_limit_h_max     21
_diffrn_reflns_limit_k_min     -20
_diffrn_reflns_limit_k_max     15
_diffrn_reflns_limit_l_min     -4
_diffrn_reflns_limit_l_max     4
_diffrn_standards_number     ?
_diffrn_standards_interval_count     ?
_diffrn_standards_interval_time     ?
_diffrn_standards_decay_%     ?
_refine_special_details     ?
_reflns_number_total     2120
_reflns_number_gt     1830
_reflns_threshold_expression     I>2\s(I)
_refine_ls_structure_factor_coef     Fsqd
_refine_ls_matrix_type     full
_refine_ls_R_factor_all     0.0435
_refine_ls_R_factor_gt     0.0344
_refine_ls_wR_factor_gt     0.0675
_refine_ls_wR_factor_ref     0.0696
_refine_ls_goodness_of_fit_ref     1.039
_refine_ls_restrained_S_all     1.038
_refine_ls_number_reflns     2120
_refine_ls_number_parameters     172
_refine_ls_number_restraints     1
_refine_ls_number_constraints     0
_refine_ls_hydrogen_treatment     constr
_refine_ls_weighting_scheme     calc
_refine_ls_weighting_details
                 'calc w=1/[\s^2^(Fo^2^)+(0.0232P)^2^] where P=(Fo^2^+2Fc^2^)/3'
_atom_sites_solution_hydrogens     geom
_atom_sites_solution_primary     direct
_atom_sites_solution_secondary     difmap
_refine_ls_shift/su_max     0.002
_refine_ls_shift/su_mean     0.000
_refine_diff_density_max     0.425
_refine_diff_density_min     -0.332
_refine_ls_extinction_method     none
_refine_ls_extinction_coef     ?
_refine_ls_abs_structure_details     'Flack (1983), 881 Friedel pairs'
_refine_ls_abs_structure_Flack     -0.008(16)
loop_
    _atom_type_symbol
    _atom_type_description
    _atom_type_scat_dispersion_real
    _atom_type_scat_dispersion_imag
    _atom_type_scat_source
    'C' 'C' 0.0033 0.0016
                         'International Tables Vol C Tables 4.2.6.8 and 6.1.1.4'
    'H' 'H' 0.0000 0.0000
                         'International Tables Vol C Tables 4.2.6.8 and 6.1.1.4'
    'O' 'O' 0.0106 0.0060
                         'International Tables Vol C Tables 4.2.6.8 and 6.1.1.4'
    'Br' 'Br' -0.2901 2.4595
                         'International Tables Vol C Tables 4.2.6.8 and 6.1.1.4'
_computing_data_collection     'SMART (Bruker, 1998)'
_computing_cell_refinement     'SAINT (Bruker, 1998)'
_computing_data_reduction     'SAINT (Bruker, 1998)'
_computing_structure_solution     'SHELXS97 (Sheldrick, 2008)'
_computing_structure_refinement     'SHELXL97 (Sheldrick, 2008)'
_computing_molecular_graphics     'SHELXL97 (Sheldrick, 2008)'
_computing_publication_material     'SHELXL97 (Sheldrick, 2008)'
loop_
    _atom_site_type_symbol
    _atom_site_label
    _atom_site_fract_x
    _atom_site_fract_y
    _atom_site_fract_z
    _atom_site_U_iso_or_equiv
    _atom_site_adp_type
    _atom_site_calc_flag
    _atom_site_refinement_flags
    _atom_site_occupancy
    _atom_site_symmetry_multiplicity
    _atom_site_disorder_assembly
    _atom_site_disorder_group
    Br Br1 0.65912(3) 1.09241(3) -0.07056(16) 0.03711(16) Uani d . 1 1 . .
    Br Br2 0.91885(3) 0.97740(3) 0.54899(17) 0.03972(17) Uani d . 1 1 . .
    O O1 0.61335(17) 0.9267(2) 0.0466(12) 0.0366(9) Uani d . 1 1 . .
    O O2 0.72160(18) 0.7368(2) 0.4658(13) 0.0483(11) Uani d . 1 1 . .
    O O3 0.8177(2) 1.0920(2) 0.2248(11) 0.0408(11) Uani d . 1 1 . .
    H H3 0.7904 1.1248 0.1377 0.061 Uiso calc R 1 1 . .
    O O4 0.83232(18) 0.8253(2) 0.5513(13) 0.0452(11) Uani d . 1 1 . .
    H H4 0.8074 0.7851 0.5521 0.068 Uiso calc R 1 1 . .
    C C1 0.6824(3) 0.9348(3) 0.1582(13) 0.0262(13) Uani d . 1 1 . .
    C C2 0.7137(3) 1.0086(3) 0.1241(13) 0.0277(13) Uani d . 1 1 . .
    C C3 0.7844(3) 1.0223(3) 0.2401(14) 0.0293(13) Uani d . 1 1 . .
    C C4 0.8233(3) 0.9589(3) 0.3828(15) 0.0310(14) Uani d . 1 1 . .
    C C5 0.7941(3) 0.8853(3) 0.4141(16) 0.0323(13) Uani d . 1 1 . .
    C C6 0.7210(3) 0.8704(3) 0.2998(14) 0.0305(14) Uani d . 1 1 . .
    C C7 0.6879(3) 0.7943(4) 0.3340(15) 0.0351(15) Uani d . 1 1 . .
    C C8 0.6131(3) 0.7875(3) 0.2015(14) 0.0337(14) Uani d . 1 1 . .
    C C9 0.5753(3) 0.7164(4) 0.2048(17) 0.0400(15) Uani d . 1 1 . .
    H H9 0.5977 0.6707 0.2858 0.048 Uiso calc R 1 1 . .
    C C10 0.5053(3) 0.7135(4) 0.0887(19) 0.0479(16) Uani d . 1 1 . .
    H H10 0.4797 0.6661 0.0978 0.057 Uiso calc R 1 1 . .
    C C11 0.4724(3) 0.7802(4) -0.0412(18) 0.0458(15) Uani d . 1 1 . .
    H H11 0.4251 0.7770 -0.1236 0.055 Uiso calc R 1 1 . .
    C C12 0.5080(3) 0.8511(3) -0.0515(17) 0.0410(14) Uani d . 1 1 . .
    H H12 0.4853 0.8965 -0.1333 0.049 Uiso calc R 1 1 . .
    C C13 0.5793(3) 0.8533(3) 0.0642(17) 0.0314(12) Uani d . 1 1 . .
loop_
    _atom_site_aniso_label
    _atom_site_aniso_U_11
    _atom_site_aniso_U_22
    _atom_site_aniso_U_33
    _atom_site_aniso_U_12
    _atom_site_aniso_U_13
    _atom_site_aniso_U_23
    Br1 0.0367(3) 0.0309(3) 0.0438(3) 0.0061(2) -0.0024(3) 0.0080(3)
    Br2 0.0277(3) 0.0461(4) 0.0454(3) -0.0007(2) -0.0040(3) 0.0016(3)
    O1 0.0249(19) 0.033(2) 0.052(2) 0.0044(15) -0.007(2) 0.008(2)
    O2 0.037(2) 0.027(2) 0.081(3) 0.0009(17) -0.006(3) 0.015(2)
    O3 0.040(2) 0.025(2) 0.058(3) -0.0020(19) -0.005(2) 0.012(2)
    O4 0.032(2) 0.037(2) 0.067(3) 0.0062(16) -0.010(3) 0.015(2)
    C1 0.025(3) 0.026(3) 0.027(3) 0.006(2) 0.000(2) -0.002(2)
    C2 0.028(3) 0.028(3) 0.026(4) 0.012(2) -0.002(2) 0.001(2)
    C3 0.028(3) 0.028(3) 0.032(3) 0.003(3) 0.005(2) 0.003(3)
    C4 0.022(3) 0.036(3) 0.034(3) 0.000(2) 0.006(3) -0.002(3)
    C5 0.027(3) 0.036(3) 0.034(3) 0.006(2) 0.005(3) 0.008(3)
    C6 0.033(3) 0.023(3) 0.036(3) 0.008(2) 0.003(2) 0.005(2)
    C7 0.028(3) 0.037(4) 0.041(4) 0.001(3) 0.008(3) 0.003(3)
    C8 0.037(4) 0.034(4) 0.031(3) 0.002(3) -0.001(3) -0.003(3)
    C9 0.038(4) 0.028(3) 0.054(4) -0.004(3) 0.002(3) 0.001(3)
    C10 0.040(4) 0.048(4) 0.056(4) -0.008(3) -0.003(3) 0.003(3)
    C11 0.030(3) 0.056(4) 0.051(4) -0.007(3) -0.004(3) 0.001(4)
    C12 0.028(3) 0.048(4) 0.048(4) 0.006(3) -0.008(3) -0.001(3)
    C13 0.034(3) 0.032(3) 0.029(3) -0.001(2) 0.010(3) 0.001(3)
_geom_special_details     ?
loop_
    _geom_bond_atom_site_label_1
    _geom_bond_atom_site_label_2
    _geom_bond_site_symmetry_2
    _geom_bond_distance
    _geom_bond_publ_flag
    Br1 C2 . 1.893(5) ?
    Br2 C4 . 1.902(5) ?
    O1 C1 . 1.351(6) ?
    O1 C13 . 1.393(6) ?
    O2 C7 . 1.262(7) ?
    O3 C3 . 1.331(7) ?
    O3 H3 . 0.8200 ?
    O4 C5 . 1.343(6) ?
    O4 H4 . 0.8200 ?
    C1 C2 . 1.381(7) ?
    C1 C6 . 1.411(7) ?
    C2 C3 . 1.398(7) ?
    C3 C4 . 1.402(7) ?
    C4 C5 . 1.361(7) ?
    C5 C6 . 1.442(7) ?
    C6 C7 . 1.429(8) ?
    C7 C8 . 1.476(8) ?
    C8 C13 . 1.379(7) ?
    C8 C9 . 1.390(8) ?
    C9 C10 . 1.368(8) ?
    C9 H9 . 0.9300 ?
    C10 C11 . 1.374(8) ?
    C10 H10 . 0.9300 ?
    C11 C12 . 1.368(8) ?
    C11 H11 . 0.9300 ?
    C12 C13 . 1.389(7) ?
    C12 H12 . 0.9300 ?
loop_
    _geom_angle_atom_site_label_1
    _geom_angle_atom_site_label_2
    _geom_angle_atom_site_label_3
    _geom_angle_site_symmetry_1
    _geom_angle_site_symmetry_3
    _geom_angle
    _geom_angle_publ_flag
    C1 O1 C13 . . 119.9(4) ?
    C3 O3 H3 . . 109.5 ?
    C5 O4 H4 . . 109.5 ?
    O1 C1 C2 . . 117.1(4) ?
    O1 C1 C6 . . 121.4(5) ?
    C2 C1 C6 . . 121.5(5) ?
    C1 C2 C3 . . 120.6(5) ?
    C1 C2 Br1 . . 119.4(4) ?
    C3 C2 Br1 . . 120.0(4) ?
    O3 C3 C2 . . 124.2(5) ?
    O3 C3 C4 . . 117.3(5) ?
    C2 C3 C4 . . 118.5(5) ?
    C5 C4 C3 . . 122.1(5) ?
    C5 C4 Br2 . . 119.1(4) ?
    C3 C4 Br2 . . 118.8(4) ?
    O4 C5 C4 . . 121.2(5) ?
    O4 C5 C6 . . 118.6(5) ?
    C4 C5 C6 . . 120.2(5) ?
    C1 C6 C7 . . 121.0(5) ?
    C1 C6 C5 . . 117.1(5) ?
    C7 C6 C5 . . 121.9(5) ?
    O2 C7 C6 . . 121.3(5) ?
    O2 C7 C8 . . 122.7(5) ?
    C6 C7 C8 . . 115.9(5) ?
    C13 C8 C9 . . 118.4(5) ?
    C13 C8 C7 . . 119.5(5) ?
    C9 C8 C7 . . 122.2(5) ?
    C10 C9 C8 . . 120.0(6) ?
    C10 C9 H9 . . 120.0 ?
    C8 C9 H9 . . 120.0 ?
    C9 C10 C11 . . 120.5(6) ?
    C9 C10 H10 . . 119.8 ?
    C11 C10 H10 . . 119.8 ?
    C12 C11 C10 . . 121.2(5) ?
    C12 C11 H11 . . 119.4 ?
    C10 C11 H11 . . 119.4 ?
    C11 C12 C13 . . 117.9(5) ?
    C11 C12 H12 . . 121.1 ?
    C13 C12 H12 . . 121.1 ?
    C8 C13 C12 . . 122.0(5) ?
    C8 C13 O1 . . 122.3(5) ?
    C12 C13 O1 . . 115.7(5) ?
loop_
    _geom_torsion_atom_site_label_1
    _geom_torsion_atom_site_label_2
    _geom_torsion_atom_site_label_3
    _geom_torsion_atom_site_label_4
    _geom_torsion_site_symmetry_1
    _geom_torsion_site_symmetry_2
    _geom_torsion_site_symmetry_3
    _geom_torsion_site_symmetry_4
    _geom_torsion
    _geom_torsion_publ_flag
    C13 O1 C1 C2 . . . . 178.1(5) ?
    C13 O1 C1 C6 . . . . -1.2(8) ?
    O1 C1 C2 C3 . . . . 178.6(5) ?
    C6 C1 C2 C3 . . . . -2.1(8) ?
    O1 C1 C2 Br1 . . . . 0.3(6) ?
    C6 C1 C2 Br1 . . . . 179.6(4) ?
    C1 C2 C3 O3 . . . . -178.2(5) ?
    Br1 C2 C3 O3 . . . . 0.1(8) ?
    C1 C2 C3 C4 . . . . 1.7(8) ?
    Br1 C2 C3 C4 . . . . -180.0(4) ?
    O3 C3 C4 C5 . . . . 179.3(5) ?
    C2 C3 C4 C5 . . . . -0.6(9) ?
    O3 C3 C4 Br2 . . . . 1.0(7) ?
    C2 C3 C4 Br2 . . . . -178.9(4) ?
    C3 C4 C5 O4 . . . . 179.9(6) ?
    Br2 C4 C5 O4 . . . . -1.8(8) ?
    C3 C4 C5 C6 . . . . -0.2(9) ?
    Br2 C4 C5 C6 . . . . 178.1(4) ?
    O1 C1 C6 C7 . . . . -0.8(8) ?
    C2 C1 C6 C7 . . . . 179.9(5) ?
    O1 C1 C6 C5 . . . . -179.5(5) ?
    C2 C1 C6 C5 . . . . 1.2(8) ?
    O4 C5 C6 C1 . . . . 179.8(5) ?
    C4 C5 C6 C1 . . . . -0.1(8) ?
    O4 C5 C6 C7 . . . . 1.1(9) ?
    C4 C5 C6 C7 . . . . -178.8(5) ?
    C1 C6 C7 O2 . . . . -178.7(5) ?
    C5 C6 C7 O2 . . . . -0.1(9) ?
    C1 C6 C7 C8 . . . . 2.1(8) ?
    C5 C6 C7 C8 . . . . -179.2(5) ?
    O2 C7 C8 C13 . . . . 179.3(6) ?
    C6 C7 C8 C13 . . . . -1.6(8) ?
    O2 C7 C8 C9 . . . . -1.8(9) ?
    C6 C7 C8 C9 . . . . 177.3(5) ?
    C13 C8 C9 C10 . . . . -3.0(9) ?
    C7 C8 C9 C10 . . . . 178.0(6) ?
    C8 C9 C10 C11 . . . . 1.9(11) ?
    C9 C10 C11 C12 . . . . -1.3(12) ?
    C10 C11 C12 C13 . . . . 1.9(10) ?
    C9 C8 C13 C12 . . . . 3.7(9) ?
    C7 C8 C13 C12 . . . . -177.4(6) ?
    C9 C8 C13 O1 . . . . -179.2(6) ?
    C7 C8 C13 O1 . . . . -0.3(9) ?
    C11 C12 C13 C8 . . . . -3.1(10) ?
    C11 C12 C13 O1 . . . . 179.6(6) ?
    C1 O1 C13 C8 . . . . 1.7(9) ?
    C1 O1 C13 C12 . . . . 179.0(5) ?
loop_
    _geom_hbond_atom_site_label_D
    _geom_hbond_atom_site_label_H
    _geom_hbond_atom_site_label_A
    _geom_hbond_site_symmetry_A
    _geom_hbond_distance_DH
    _geom_hbond_distance_HA
    _geom_hbond_distance_DA
    _geom_hbond_angle_DHA
    _geom_hbond_publ_flag
    O3 H3 Br1 . 0.82 2.61 3.139(5) 123.6 no
    O4 H4 O2 . 0.82 1.81 2.555(7) 149.4 yes
    O3 H3 O2 4_654 0.82 2.02 2.741(7) 146.7 yes
data_New_Global_Publ_Block
_journal_date_recd_electronic     2013-05-26
_journal_date_accepted     2013-07-12
_journal_name_full     'Acta Crystallographica, Section E'
_journal_year     2013
_journal_volume     69
_journal_issue      8
_journal_page_first     o1361
_journal_page_last     o1361
_journal_paper_category     QO
_journal_paper_doi     10.1107/S1600536813019296
_journal_coeditor_code     BH2480
_publ_contact_author_name     'Jiang-Ke Qin'
_publ_contact_author_address
;
Key Laboratory for the Chemistry & Molecular Engineering of Medicinal
Resources, (Ministry of Education of China),
School of Chemistry & Chemical Engineering,
Guangxi Normal University, Guilin, 541004, People's Republic of China
;
_publ_contact_author_email     jiangkeq@163.com
_publ_contact_author_fax     86-773-2120958
_publ_contact_author_phone     86-773-2120958
_publ_section_title
;
2,4-Dibromo-1,3-dihydroxy-9<i>H</i>-xanthen-9-one
;
_publ_section_title_footnote     .
loop_
    _publ_author_name
    _publ_author_footnote
    _publ_author_address
    "Huang, Shi-Wen" .
;
Key Laboratory for the Chemistry & Molecular Engineering of Medicinal Resources
Ministry of Education of China
School of Chemistry & Chemical Engineering
Guangxi Normal University
Guilin, 541004
People's Republic of China
Department of Pharmacy,
Youjiang Medical University for Nationalities,
Baise 533000,
People's Republic of China
;
    "Yang, Zheng-Min" .
;
Key Laboratory for the Chemistry & Molecular Engineering of Medicinal Resources
Ministry of Education of China
School of Chemistry & Chemical Engineering
Guangxi Normal University
Guilin, 541004
People's Republic of China
;
    "Huang, Fu-Ping" .
;
Key Laboratory for the Chemistry & Molecular Engineering of Medicinal Resources
Ministry of Education of China
School of Chemistry & Chemical Engineering
Guangxi Normal University
Guilin, 541004
People's Republic of China
;
    "Qin, Jiang-Ke" .
;
Key Laboratory for the Chemistry & Molecular Engineering of Medicinal Resources
Ministry of Education of China
School of Chemistry & Chemical Engineering
Guangxi Normal University
Guilin, 541004
People's Republic of China
;
_publ_section_synopsis     .
