# Supplementary material for: 2,4-Di­bromo-1,3-dihy­droxy-9H-xanthen-9-one
Source: Acta Crystallogr Sect E Struct Rep Online. 2013 Jul 31;69(Pt 8):o1361. doi: 10.1107/S1600536813019296 (PMC3793836; doi:10.1107/S1600536813019296)
Supplement: Supplementary file 2 [file e-69-o1361-Isup2.hkl]

# 
# h,k,l, Fc-squared, Fo-squared, sigma(Fo-squared) and status flag 
# 
data_I
_shelx_title ' 100106a in Pna2(1)' 
_shelx_refln_list_code          4 
_shelx_F_calc_maximum      261.47 
_exptl_crystal_F_000       744.00 
_reflns_d_resolution_high  0.8408 
 
loop_ 
 _symmetry_equiv_pos_as_xyz 
 'x, y, z' 
 '-x, -y, z+1/2' 
 'x+1/2, -y+1/2, z' 
 '-x+1/2, y+1/2, z+1/2' 
 
_cell_length_a    18.4489 
_cell_length_b    16.9049 
_cell_length_c     3.8564 
_cell_angle_alpha  90.000 
_cell_angle_beta   90.000 
_cell_angle_gamma  90.000 
 
_shelx_F_squared_multiplier     1.000 
 
loop_ 
 _refln_index_h 
 _refln_index_k 
 _refln_index_l 
 _refln_F_squared_calc 
 _refln_F_squared_meas 
 _refln_F_squared_sigma 
 _refln_observed_status 
   2   0  -4      765.09      791.50     77.97 o 
   4   0  -4        8.44        6.42     46.34 o 
   6   0  -4     3015.33     3215.87    169.26 o 
   8   0  -4       70.86      108.97     87.39 o 
  10   0  -4      526.42      600.14    106.20 o 
   1   1  -4     1148.09     1222.66     59.13 o 
   2   1  -4      127.20      126.18     39.68 o 
   3   1  -4      372.86      376.21     44.26 o 
   4   1  -4      212.32      188.03     45.55 o 
   5   1  -4      132.95      138.55     62.73 o 
   6   1  -4        2.08       18.70     58.66 o 
   7   1  -4      161.93       94.58     67.48 o 
   8   1  -4      142.46      259.97    102.33 o 
   9   1  -4      463.64      523.81     92.93 o 
  10   1  -4        4.51      119.48     87.95 o 
   0   2  -4      155.00      112.51     50.34 o 
   1   2  -4      806.45      836.36     52.82 o 
   2   2  -4      591.24      543.58     45.56 o 
   3   2  -4      220.64      259.20     59.94 o 
   4   2  -4       37.23       30.28     48.75 o 
   5   2  -4      257.54      294.79     68.21 o 
   6   2  -4     1596.52     1710.26    133.30 o 
   7   2  -4       75.98      122.79     69.69 o 
   8   2  -4       14.78        0.55     86.84 o 
   9   2  -4       21.67      123.90     90.16 o 
  10   2  -4      206.46      161.51     74.67 o 
   1   3  -4      332.35      302.93     73.57 o 
   2   3  -4      441.05      375.74     75.97 o 
   3   3  -4        2.17        5.15     51.89 o 
   4   3  -4      774.54      763.17     99.84 o 
   5   3  -4      362.26      363.86     58.74 o 
   6   3  -4      122.13      103.43     69.69 o 
   7   3  -4     1184.23     1076.38    129.98 o 
   8   3  -4      408.30      505.56     93.48 o 
   9   3  -4       49.71       70.25     70.80 o 
  10   3  -4        3.23       87.95     92.93 o 
   0   4  -4     1088.53     1106.25    134.96 o 
   1   4  -4      275.54      280.34     62.83 o 
   2   4  -4       24.04       -9.38     52.17 o 
   3   4  -4      407.13      399.07     67.09 o 
   4   4  -4      307.90      374.80     76.16 o 
   5   4  -4      122.97      138.58     57.15 o 
   6   4  -4      126.55      111.83     53.75 o 
   7   4  -4       21.77       35.95     89.61 o 
   8   4  -4      175.09      112.84     73.01 o 
   9   4  -4        7.83       41.48     90.71 o 
   1   5  -4       54.46       79.23     51.03 o 
   2   5  -4      125.93      116.86     58.60 o 
   3   5  -4      508.68      544.38     73.71 o 
   4   5  -4      329.29      389.12     70.82 o 
   5   5  -4      389.33      351.45     60.55 o 
   6   5  -4       60.88       12.03     57.54 o 
   7   5  -4     1100.62     1084.68    122.24 o 
   8   5  -4      535.68      593.50    119.48 o 
   9   5  -4      594.93      630.56    123.35 o 
   0   6  -4     2020.68     2216.93    172.58 o 
   1   6  -4        0.19       -3.81     66.97 o 
   2   6  -4       44.71       58.35     68.05 o 
   3   6  -4      255.46      241.69     66.84 o 
   4   6  -4      494.14      455.05     73.53 o 
   5   6  -4      304.51      278.44     59.57 o 
   6   6  -4       68.26       59.69     64.69 o 
   7   6  -4      108.27      106.20     77.44 o 
   8   6  -4      326.99      286.52     86.84 o 
   1   7  -4        3.13       31.66     53.51 o 
   2   7  -4     1183.27     1274.15    101.22 o 
   3   7  -4      239.57      198.84     63.38 o 
   4   7  -4       27.73      -24.36     68.89 o 
   5   7  -4      185.56      180.99     66.36 o 
   6   7  -4        0.81       58.29     66.63 o 
   7   7  -4      276.48      341.28     93.48 o 
   0   8  -4      139.68       63.06     80.76 o 
   1   8  -4       88.80      124.59     62.78 o 
   2   8  -4       11.61       16.24     50.62 o 
   3   8  -4      248.98      208.92     66.38 o 
   4   8  -4       30.31       -7.30     60.18 o 
   5   8  -4      929.83      988.06     91.54 o 
   6   8  -4       98.59       84.13     60.03 o 
   1   9  -4      129.62      158.50     71.19 o 
   2   9  -4      763.30      849.43     89.68 o 
   3   9  -4       34.04      -13.82     58.95 o 
   4   9  -4       89.47       64.36     65.36 o 
   2   0  -3     1113.89     1029.68     59.62 o 
   4   0  -3     4311.01     4247.83    245.31 o 
   6   0  -3      402.22      325.79     74.67 o 
   8   0  -3     4829.78     5027.91    182.53 o 
  10   0  -3      763.09      714.08     94.58 o 
  12   0  -3      353.89      339.62     84.08 o 
  14   0  -3      342.36      356.21     76.33 o 
  16   0  -3      818.98      920.40    119.48 o 
   0   1  -3      663.96      553.85     62.78 o 
   1   1  -3     2598.87     2603.51     61.99 o 
   2   1  -3      381.08      404.03     35.02 o 
   3   1  -3     1677.72     1666.97     85.82 o 
   4   1  -3      284.84      240.26     30.22 o 
   5   1  -3      779.90      746.39     46.07 o 
   6   1  -3      688.74      681.92     60.56 o 
   7   1  -3      203.09      177.86     43.94 o 
   8   1  -3       22.68       67.86     40.21 o 
   9   1  -3     1090.53     1200.49     77.41 o 
  10   1  -3      165.44      197.88     47.64 o 
  11   1  -3     2076.48     2279.44    100.50 o 
  12   1  -3      154.89      168.74     47.67 o 
  13   1  -3      407.38      383.91     57.54 o 
  14   1  -3       32.31       46.87     46.77 o 
  15   1  -3     1414.86     1399.54     92.89 o 
  16   1  -3       85.82      163.00     63.16 o 
   1   2  -3     1004.37     1002.13     44.81 o 
   2   2  -3     1012.21      933.82     43.42 o 
   3   2  -3     1796.83     1683.96     91.08 o 
   4   2  -3     3518.09     3457.08    155.65 o 
   5   2  -3      444.00      377.65     40.16 o 
   6   2  -3       45.42       35.60     37.09 o 
   7   2  -3      688.80      720.51     63.52 o 
   8   2  -3     3321.60     3526.79    113.76 o 
   9   2  -3     1718.37     1914.51    163.45 o 
  10   2  -3      213.84      235.64     48.33 o 
  11   2  -3       62.70      101.76     42.88 o 
  12   2  -3      112.54      150.82     54.48 o 
  13   2  -3     1049.54     1052.89    109.52 o 
  14   2  -3      256.74      189.72     70.25 o 
  15   2  -3      420.20      476.79     87.95 o 
  16   2  -3      608.77      602.35    112.28 o 
   0   3  -3     2942.32     3216.05     97.41 o 
   1   3  -3      605.85      576.90     38.82 o 
   2   3  -3     1071.95     1076.81     46.57 o 
   3   3  -3     1626.66     1575.64     60.81 o 
   4   3  -3     1305.21     1247.44     57.00 o 
   5   3  -3     1514.02     1473.50     87.47 o 
   6   3  -3     2808.45     2769.64     78.82 o 
   7   3  -3      566.06      624.73     56.96 o 
   8   3  -3      277.52      317.06     49.78 o 
   9   3  -3     1930.12     2058.59     92.44 o 
  10   3  -3      733.81      550.42    203.27 o 
  11   3  -3      296.12      292.60     74.12 o 
  12   3  -3      353.13      340.17     77.44 o 
  13   3  -3        2.16       -4.98     58.08 o 
  15   3  -3      947.04      767.18    103.99 o 
  16   3  -3      257.69      293.16     84.08 o 
   1   4  -3     1362.09     1369.14     47.93 o 
   2   4  -3     2298.88     2433.00     74.20 o 
   3   4  -3      471.37      481.45     42.76 o 
   4   4  -3      933.69      930.77     50.42 o 
   5   4  -3     1193.95     1058.55     97.75 o 
   6   4  -3      132.52      115.21     68.59 o 
   7   4  -3      570.65      610.10     85.73 o 
   8   4  -3      220.88      240.06     86.84 o 
   9   4  -3      263.08      289.84     89.05 o 
  10   4  -3      742.99      958.57    113.94 o 
  11   4  -3       34.27       73.57     63.06 o 
  12   4  -3      268.82      310.86     75.23 o 
  13   4  -3      699.04      721.28    112.84 o 
  14   4  -3      995.92     1066.43    116.16 o 
  15   4  -3      129.70      140.49     91.82 o 
  16   4  -3      396.37      363.40    107.31 o 
   0   5  -3      642.05      541.06     51.04 o 
   1   5  -3      777.56      753.83     71.91 o 
   2   5  -3      655.21      645.67     68.18 o 
   3   5  -3     1016.73      924.62    142.98 o 
   4   5  -3       35.71       32.96     39.06 o 
   5   5  -3     2426.76     2295.27    223.19 o 
   6   5  -3     2165.72     2021.44    244.20 o 
   7   5  -3     1914.73     2202.54    147.68 o 
   8   5  -3      292.80      331.88     95.14 o 
   9   5  -3     1077.69     1054.81    108.97 o 
  10   5  -3      213.30      139.94     66.93 o 
  11   5  -3      716.42      831.90    116.16 o 
  12   5  -3      237.45      303.11     80.20 o 
  13   5  -3       47.13       26.00     63.61 o 
  14   5  -3      313.60      365.62    103.43 o 
  15   5  -3      415.93      412.08    106.75 o 
   1   6  -3      551.48      638.81     61.20 o 
   2   6  -3     3326.48     3272.30    111.60 o 
   3   6  -3      128.42      130.52     61.40 o 
   4   6  -3      522.40      433.38     69.14 o 
   5   6  -3      681.33      694.92     60.98 o 
   6   6  -3      104.52       88.12     62.50 o 
   7   6  -3     1043.52     1076.64     74.41 o 
   8   6  -3      348.24      495.05     85.18 o 
   9   6  -3      180.29      131.09     87.39 o 
  10   6  -3     1400.28     1588.02    140.49 o 
  11   6  -3      236.36      321.92     95.69 o 
  12   6  -3      528.63      605.67    111.73 o 
  13   6  -3      289.50      265.50     80.20 o 
  14   6  -3     1234.68     1340.22    143.26 o 
  15   6  -3      155.60      127.22     79.10 o 
   1   7  -3      262.40      340.96     59.20 o 
   2   7  -3      296.42      278.42     54.89 o 
   3   7  -3      346.49      375.98     58.28 o 
   4   7  -3     1033.83     1023.07     94.03 o 
   5   7  -3     1021.88      930.63    124.73 o 
   6   7  -3      737.68      701.11     88.22 o 
   7   7  -3      442.88      419.00     55.20 o 
   8   7  -3      457.91      607.33    107.86 o 
   9   7  -3      460.53      460.20     89.61 o 
  10   7  -3      157.19      109.52     71.91 o 
  11   7  -3      211.81      178.66     76.33 o 
  12   7  -3     1374.74     1199.18    123.35 o 
  13   7  -3       20.39       -2.77     86.84 o 
  14   7  -3      125.53      124.45     75.23 o 
   1   8  -3      519.86      563.42     58.07 o 
   2   8  -3      227.49      207.62     41.11 o 
   3   8  -3     1438.77     1461.91     68.42 o 
   4   8  -3      170.57      137.23     36.68 o 
   5   8  -3     1236.23     1247.80    103.66 o 
   6   8  -3        1.25       -8.78     36.17 o 
   7   8  -3     1865.95     1850.41    169.79 o 
   8   8  -3       56.60       71.35     89.05 o 
   9   8  -3      598.60      664.86    100.67 o 
  10   8  -3      246.62      235.63     82.42 o 
  11   8  -3      462.64      575.80     97.90 o 
  12   8  -3       65.38       86.84     70.80 o 
  13   8  -3      543.78      573.04    116.16 o 
  14   8  -3      149.45      178.11     81.86 o 
   0   9  -3     3304.31     3728.36    373.64 o 
   1   9  -3      477.41      388.81     46.86 o 
   2   9  -3      166.21      140.15     40.38 o 
   3   9  -3      225.77      250.64     42.12 o 
   4   9  -3      933.09      905.93     59.76 o 
   5   9  -3      333.85      364.69     50.48 o 
   6   9  -3      642.82      659.40     61.54 o 
   7   9  -3      100.00      119.16     41.28 o 
   8   9  -3      218.17      188.69     58.36 o 
   9   9  -3       10.92       52.21     73.01 o 
  10   9  -3      157.27      211.29     80.76 o 
  12   9  -3     1194.26     1406.60    133.30 o 
  13   9  -3      146.32      118.92    101.78 o 
   1  10  -3      392.31      413.46     47.67 o 
   2  10  -3      765.46      830.42     61.61 o 
   3  10  -3      702.95      790.66     57.54 o 
   4  10  -3      480.07      491.73     48.68 o 
   5  10  -3     1094.36     1062.04     65.72 o 
   6  10  -3      196.78      163.82     39.67 o 
   7  10  -3     1412.33     1341.56    122.34 o 
   8  10  -3      566.99      614.25     72.18 o 
   9  10  -3        6.94       19.08     48.11 o 
  10  10  -3      259.16      296.84     67.64 o 
  11  10  -3      470.07      577.60     78.20 o 
  12  10  -3      184.18      233.42    105.09 o 
   0  11  -3      683.64      778.80    116.16 o 
   1  11  -3      990.27     1092.42     66.36 o 
   2  11  -3      708.98      680.67     57.45 o 
   3  11  -3      178.72      153.86     47.30 o 
   4  11  -3      670.13      659.11     56.66 o 
   5  11  -3     1133.06     1167.65    105.34 o 
   6  11  -3     1356.85     1362.97    190.49 o 
   7  11  -3      735.54      633.84     60.99 o 
   8  11  -3       35.20      110.43     51.34 o 
   9  11  -3       83.79       74.98     50.48 o 
  10  11  -3       25.08       31.57     58.11 o 
  11  11  -3      969.22     1005.38     95.41 o 
   1  12  -3      619.17      688.01     79.68 o 
   2  12  -3      127.94      195.95     46.69 o 
   3  12  -3       91.48      137.15     52.86 o 
   4  12  -3       63.70       62.85     45.91 o 
   5  12  -3      195.18      274.40     52.62 o 
   6  12  -3      184.78      168.61     49.38 o 
   7  12  -3      399.15      430.45     62.03 o 
   8  12  -3      617.91      708.91     83.15 o 
   9  12  -3      254.77      176.50     63.91 o 
  10  12  -3       55.14       66.68     57.67 o 
   0  13  -3      624.43      738.98    105.65 o 
   1  13  -3       76.85      101.39     44.39 o 
   2  13  -3      555.61      619.07     61.53 o 
   3  13  -3      170.20      136.76     44.62 o 
   4  13  -3       76.25       86.43     43.32 o 
   5  13  -3      250.44      197.07     44.98 o 
   6  13  -3     1359.87     1297.00     90.76 o 
   7  13  -3      241.69      229.32     45.39 o 
   8  13  -3       63.13       92.70     71.73 o 
   1  14  -3      790.64      798.78     77.24 o 
   2  14  -3      178.06      149.89     57.11 o 
   3  14  -3      552.94      613.71     66.30 o 
   4  14  -3       96.70      163.70     51.26 o 
   5  14  -3      201.29      235.81     58.99 o 
   6  14  -3        2.72       41.73     46.96 o 
   0  15  -3       22.76       36.51     76.33 o 
   1  15  -3      584.91      606.58     87.12 o 
   2  15  -3      232.70      205.97     48.76 o 
   0   0  -2    15138.98    15405.09    237.29 o 
   2   0  -2     5228.43     5122.40     95.80 o 
   4   0  -2     2371.38     2475.71    160.41 o 
   6   0  -2     9711.37     9820.18    202.44 o 
   8   0  -2      327.84      349.58     63.61 o 
  10   0  -2     3232.08     2984.11    129.43 o 
  12   0  -2     4843.25     4472.02    163.73 o 
  14   0  -2     1178.15     1100.17     97.90 o 
  16   0  -2     1392.24     1193.64    111.18 o 
  18   0  -2      862.35      909.34    125.01 o 
   1   1  -2     3570.90     3448.49     55.56 o 
   2   1  -2     4653.14     4518.44    129.34 o 
   3   1  -2     2166.15     2020.33     71.45 o 
   4   1  -2      655.93      630.68     40.52 o 
   5   1  -2     3181.31     3209.22    104.82 o 
   6   1  -2      210.17      207.67     32.73 o 
   7   1  -2     5713.55     5606.69    237.29 o 
   8   1  -2     1225.80     1195.28     63.45 o 
   9   1  -2     1851.78     1775.13     92.65 o 
  10   1  -2      854.96      899.59     60.92 o 
  11   1  -2     1453.94     1358.26     72.37 o 
  12   1  -2       24.86       19.77     43.00 o 
  13   1  -2     3778.73     3519.27    110.04 o 
  14   1  -2      402.33      346.51     58.45 o 
  15   1  -2      640.66      637.71    113.67 o 
  16   1  -2       13.70       10.94     46.51 o 
  17   1  -2      675.59      623.55     71.63 o 
  18   1  -2      100.51      109.77     56.32 o 
  19   1  -2     1229.69     1226.99    160.13 o 
   0   2  -2     3867.20     4001.09    191.38 o 
   1   2  -2     2489.84     2486.88     59.56 o 
   2   2  -2     1887.09     1803.51     42.34 o 
   3   2  -2     2423.20     2376.02    118.30 o 
   4   2  -2     4878.48     5019.22    184.05 o 
   5   2  -2     4015.10     3800.10    241.68 o 
   6   2  -2     7133.95     7359.28    202.72 o 
   7   2  -2      828.56      877.76     51.34 o 
   8   2  -2     1011.33      992.88     56.08 o 
   9   2  -2     1614.36     1580.02    115.88 o 
  10   2  -2     1160.61     1199.03     76.61 o 
  11   2  -2     2594.16     2294.28    102.60 o 
  12   2  -2     2346.23     2213.28    269.65 o 
  13   2  -2      637.68      627.00     57.61 o 
  14   2  -2      479.95      483.10     56.16 o 
  15   2  -2      295.56      312.40     53.94 o 
  16   2  -2       25.93      -13.23     39.50 o 
  17   2  -2     1033.00      730.21     73.07 o 
  18   2  -2     1078.19      935.52    188.89 o 
  19   2  -2        3.26       72.61     60.84 o 
   1   3  -2     3626.66     3707.02     70.10 o 
   2   3  -2     6997.38     6907.15    119.84 o 
   3   3  -2     1010.13      968.66     43.97 o 
   4   3  -2     9659.84    10064.81    298.85 o 
   5   3  -2     7223.58     7291.19    304.71 o 
   6   3  -2      409.63      464.62     39.63 o 
   7   3  -2     2540.37     2470.68     74.74 o 
   8   3  -2     3132.90     3210.81    110.63 o 
   9   3  -2      562.65      574.50     47.64 o 
  10   3  -2     1978.37     1925.84    157.64 o 
  11   3  -2     1827.35     1732.28     75.46 o 
  12   3  -2      739.20      697.63     69.97 o 
  13   3  -2     1956.30     1739.78     81.70 o 
  14   3  -2     1400.29     1294.19     80.43 o 
  15   3  -2      138.53      150.76     55.34 o 
  16   3  -2      530.51      460.14     78.82 o 
  17   3  -2      810.80      713.00    189.45 o 
  18   3  -2      293.57      236.99     59.51 o 
  19   3  -2      931.06      806.79    354.28 o 
   0   4  -2     6655.44     6634.66    240.39 o 
   1   4  -2     1778.70     1704.50     48.48 o 
   2   4  -2      672.53      683.96     25.50 o 
   3   4  -2     1425.34     1429.49     40.41 o 
   4   4  -2      576.06      526.53     29.86 o 
   5   4  -2     2663.00     2598.03    118.56 o 
   6   4  -2     4191.57     3734.24    262.02 o 
   7   4  -2     1254.96     1231.01     55.38 o 
   8   4  -2      648.39      643.71     45.70 o 
   9   4  -2     1107.76     1091.73    145.47 o 
  10   4  -2      645.63      620.85     54.05 o 
  11   4  -2     1637.92     1590.73     72.69 o 
  12   4  -2     1136.02     1077.77     68.67 o 
  13   4  -2      212.02      235.14     46.74 o 
  14   4  -2      862.80      775.58     68.67 o 
  15   4  -2      419.72      503.30     65.05 o 
  16   4  -2      672.63      537.70    191.10 o 
  17   4  -2      320.93      290.94     79.10 o 
  18   4  -2      764.46      703.02    100.67 o 
  19   4  -2       11.63       71.91     93.48 o 
   1   5  -2     4954.53     5253.97     61.30 o 
   2   5  -2     1751.85     1806.25     50.80 o 
   3   5  -2     6511.95     7057.94    171.03 o 
   4   5  -2     3418.30     3470.86     79.26 o 
   5   5  -2     1670.41     1696.70     69.61 o 
   6   5  -2       70.42       57.69     20.21 o 
   7   5  -2     2622.85     2311.42    229.61 o 
   8   5  -2     1926.49     1752.26     93.08 o 
   9   5  -2     2218.98     2292.92    197.20 o 
  10   5  -2     1604.57     1571.72     71.09 o 
  11   5  -2     2087.73     2200.42     84.13 o 
  12   5  -2       72.90       99.76     35.49 o 
  13   5  -2     1740.18     1726.30    123.90 o 
  14   5  -2      398.87      403.23     79.65 o 
  15   5  -2      870.72      896.62     99.56 o 
  16   5  -2     1129.61     1096.29    111.73 o 
  17   5  -2       51.11       96.80     88.50 o 
  18   5  -2       70.03       65.82     70.80 o 
   0   6  -2     6520.67     6756.82    308.92 o 
   1   6  -2     1029.92     1047.58     30.07 o 
   2   6  -2     1985.10     2047.83     66.56 o 
   3   6  -2     1701.69     1710.45     37.46 o 
   4   6  -2     1229.45     1226.20     55.38 o 
   5   6  -2      929.26      956.33     45.91 o 
   6   6  -2     2221.20     2047.37     90.85 o 
   7   6  -2      954.29      894.63    166.49 o 
   8   6  -2     1407.68     1280.15    195.53 o 
   9   6  -2     1159.89     1090.22     67.88 o 
  10   6  -2     1527.87     1584.32    139.39 o 
  11   6  -2     1749.02     1918.10     92.53 o 
  12   6  -2     2311.16     1934.34    361.74 o 
  13   6  -2       46.27      137.18     84.63 o 
  14   6  -2      447.50      447.48     82.97 o 
  15   6  -2     1131.61     1081.91    110.07 o 
  16   6  -2     1747.06     1722.43    143.81 o 
  17   6  -2       54.86       74.67     87.95 o 
  18   6  -2      653.24      781.57    106.20 o 
   1   7  -2     1278.03     1146.25     78.93 o 
   2   7  -2     3981.87     4097.61     76.66 o 
   3   7  -2      945.67      811.73     62.91 o 
   4   7  -2     3124.21     3204.87    158.16 o 
   5   7  -2     1521.67     1470.68    122.87 o 
   6   7  -2      140.06      109.90     30.03 o 
   7   7  -2      764.74      740.30     59.14 o 
   8   7  -2     3441.71     2674.21    408.76 o 
   9   7  -2     1123.98     1090.56     73.57 o 
  10   7  -2     1384.95     1468.49    131.64 o 
  11   7  -2      122.48      148.51     49.16 o 
  12   7  -2      140.40       81.91     55.04 o 
  13   7  -2      698.17      738.75     66.15 o 
  14   7  -2     1079.64     1126.16    124.45 o 
  15   7  -2       51.84       95.14     85.18 o 
  16   7  -2      512.13      513.30     91.82 o 
  17   7  -2      360.00      407.10     87.39 o 
  18   7  -2      316.02      366.72    105.09 o 
   0   8  -2      423.67      467.22     49.38 o 
   1   8  -2     4133.44     4083.61    157.07 o 
   2   8  -2      171.18      197.03     26.84 o 
   3   8  -2     2783.19     2891.19     63.51 o 
   4   8  -2       98.28       95.36     24.04 o 
   5   8  -2     3076.25     2606.60    144.82 o 
   6   8  -2      437.15      397.85     49.90 o 
   7   8  -2     1138.71     1192.52     58.16 o 
   8   8  -2      367.01      355.30     56.14 o 
   9   8  -2     2238.44     2224.29    259.42 o 
  10   8  -2       99.81       82.15     40.87 o 
  11   8  -2     1693.09     1680.04    130.26 o 
  12   8  -2      401.21      429.00     74.95 o 
  13   8  -2      335.34      310.78     58.67 o 
  14   8  -2      193.90      190.62     52.42 o 
  15   8  -2     1904.85     1842.08    198.02 o 
  16   8  -2       60.15      116.71     73.57 o 
  17   8  -2     1115.32     1216.32    138.83 o 
   1   9  -2      761.30      746.02     39.10 o 
   2   9  -2     3877.64     3815.71    101.15 o 
   3   9  -2      644.15      591.55     36.93 o 
   4   9  -2     3608.01     3377.63    157.52 o 
   5   9  -2      373.85      255.00     50.62 o 
   6   9  -2      153.49      172.07     37.17 o 
   7   9  -2      669.50      621.42     55.87 o 
   8   9  -2     3467.04     3503.41    189.17 o 
   9   9  -2     1594.23     1555.75    297.58 o 
  10   9  -2      470.80      467.58     59.93 o 
  11   9  -2      361.48      518.36    160.41 o 
  12   9  -2      283.51      198.34     55.92 o 
  13   9  -2      188.80      177.59     50.62 o 
  14   9  -2     1380.08     1373.66     90.36 o 
  15   9  -2      299.57      376.88     74.51 o 
  16   9  -2      537.22      515.53    100.12 o 
  17   9  -2       12.31       49.78     71.91 o 
   0  10  -2     1092.05     1002.47     61.19 o 
   1  10  -2      948.82      913.06     60.60 o 
   2  10  -2      408.49      357.69     31.41 o 
   3  10  -2     2098.23     2171.69     92.53 o 
   4  10  -2     1087.37     1076.19     59.50 o 
   5  10  -2     1680.83     1873.51    173.25 o 
   6  10  -2     1581.90     1393.10    179.18 o 
   7  10  -2      827.02      737.40     54.25 o 
   8  10  -2      148.55      117.13     42.82 o 
   9  10  -2     1642.22     1569.81    190.83 o 
  10  10  -2     1090.29     1196.31    185.30 o 
  11  10  -2     1063.68     1107.18     79.80 o 
  12  10  -2      532.22      626.22     74.50 o 
  13  10  -2        6.55        9.16     49.35 o 
  14  10  -2       27.50      -17.31     61.88 o 
  15  10  -2     1060.75     1194.03     94.82 o 
  16  10  -2      473.99      548.11     82.17 o 
   1  11  -2      678.06      686.00     41.12 o 
   2  11  -2     3471.10     3643.81    142.11 o 
   3  11  -2     4251.78     4432.41    104.03 o 
   4  11  -2      873.22      847.84     48.09 o 
   5  11  -2      231.18      198.14     35.94 o 
   6  11  -2       95.76       91.98     35.56 o 
   7  11  -2      851.16      768.22     54.74 o 
   8  11  -2     1692.90     1693.23     90.44 o 
   9  11  -2     1729.02     1626.86    157.36 o 
  10  11  -2      688.10      708.86    105.92 o 
  11  11  -2       82.58       99.26     52.36 o 
  12  11  -2       36.32       41.88     48.37 o 
  13  11  -2      492.31      518.56     76.84 o 
  14  11  -2      441.86      450.87     71.19 o 
  15  11  -2      573.16      702.68    141.05 o 
   0  12  -2      832.85      920.78     69.20 o 
   1  12  -2      429.78      444.57     38.37 o 
   2  12  -2      237.07      188.20     35.95 o 
   3  12  -2      714.95      743.40     43.67 o 
   4  12  -2      693.03      669.09     44.66 o 
   5  12  -2     1274.18     1280.40     95.19 o 
   6  12  -2      366.66      404.46     46.39 o 
   7  12  -2      233.83      235.65     37.70 o 
   8  12  -2      161.52      108.94     49.43 o 
   9  12  -2     1292.65     1340.89     82.87 o 
  10  12  -2      686.38      637.71    106.48 o 
  11  12  -2      806.99      843.01    166.21 o 
  12  12  -2      448.53      537.22     65.49 o 
  13  12  -2      204.96      187.22     60.32 o 
  14  12  -2       98.82       99.49     51.82 o 
   1  13  -2      424.09      448.94     38.63 o 
   2  13  -2     2178.95     2169.95    123.18 o 
   3  13  -2       90.61       75.99     32.69 o 
   4  13  -2     1638.18     1286.61    143.06 o 
   5  13  -2      188.72      163.79     39.21 o 
   6  13  -2       56.56       49.08     33.76 o 
   7  13  -2      423.40      386.06     46.05 o 
   8  13  -2     1543.39     1710.42     95.48 o 
   9  13  -2      206.41      292.09     66.68 o 
  10  13  -2     1252.32     1397.68    109.52 o 
  11  13  -2       71.12       91.71     61.78 o 
  12  13  -2      267.91      312.53     64.44 o 
  13  13  -2       82.09      182.70     68.43 o 
   0  14  -2      897.76      878.70     68.90 o 
   1  14  -2     1545.36     1650.88     88.88 o 
   2  14  -2      141.38      144.09     35.72 o 
   3  14  -2      649.76      626.52     46.70 o 
   4  14  -2      210.45      213.55     37.64 o 
   5  14  -2     1222.83     1281.57     67.35 o 
   6  14  -2       66.82       31.74     43.05 o 
   7  14  -2      427.91      414.05     56.25 o 
   8  14  -2      254.22      294.95     63.32 o 
   9  14  -2     1093.15     1037.70    314.45 o 
  10  14  -2       32.75       -7.08     48.80 o 
  11  14  -2      802.94      790.56     85.73 o 
  12  14  -2      226.64      235.57     57.49 o 
   1  15  -2      393.10      333.14     40.14 o 
   2  15  -2      930.46      884.70     51.55 o 
   3  15  -2      913.19      910.33     51.86 o 
   4  15  -2      315.52      296.13     43.36 o 
   5  15  -2      495.73      456.49     51.74 o 
   6  15  -2      175.81      197.85     45.38 o 
   7  15  -2      455.07      573.96     76.85 o 
   8  15  -2      781.73      935.52     83.11 o 
   9  15  -2      430.29      444.44    112.56 o 
  10  15  -2      220.93      259.16     63.49 o 
  11  15  -2       82.30      166.77     60.85 o 
   0  16  -2     1048.89     1110.28     78.42 o 
   1  16  -2      157.45      189.40     39.96 o 
   2  16  -2      359.22      366.17     45.90 o 
   3  16  -2      585.64      545.88     71.71 o 
   4  16  -2      288.25      353.11     66.54 o 
   5  16  -2      185.10      273.65     92.65 o 
   6  16  -2     1263.62     1343.62    126.11 o 
   7  16  -2      122.25      176.73     58.97 o 
   8  16  -2       36.87       54.59     55.77 o 
   9  16  -2      211.54      321.37     75.86 o 
   1  17  -2      454.09      534.47     74.02 o 
   2  17  -2      233.93      246.14     49.00 o 
   3  17  -2     1041.93     1057.81     88.62 o 
   4  17  -2      172.65      188.44     68.59 o 
   5  17  -2      615.14      595.16     73.09 o 
   6  17  -2       73.12      118.11     75.50 o 
   0  18  -2      303.87      325.79     82.42 o 
   1  18  -2      253.49      371.70     98.46 o 
   2  18  -2      229.70      271.02     60.21 o 
   2   0  -1    65160.27    70820.02    365.11 o 
   4   0  -1     8002.98     8343.34    137.73 o 
   6   0  -1     1474.01     1518.88     68.59 o 
   8   0  -1     6435.06     6851.01    151.00 o 
  10   0  -1    16195.15    14645.09    251.12 o 
  12   0  -1      737.27      686.43     86.84 o 
  14   0  -1     7179.33     7078.90    212.95 o 
  16   0  -1     1326.28     1424.30    125.56 o 
  18   0  -1      379.64      364.51    106.20 o 
  20   0  -1      448.17      467.39    124.45 o 
   0   1  -1    12015.75    12804.77    519.66 o 
   1   1  -1     2337.91     2516.27     33.33 o 
   2   1  -1    15561.18    16534.29    435.99 o 
   3   1  -1     9817.78    10338.65    711.01 o 
   4   1  -1     2400.05     2484.79    119.20 o 
   5   1  -1    14084.72    15207.72    144.40 o 
   6   1  -1     1213.76     1317.28     93.20 o 
   7   1  -1     2476.09     2446.21    142.71 o 
   8   1  -1     2019.92     2038.65     59.42 o 
   9   1  -1    10685.81    10578.04    141.75 o 
  10   1  -1     1235.71     1134.58     56.94 o 
  11   1  -1     3234.81     3198.27     89.62 o 
  12   1  -1      716.47      734.39     57.25 o 
  13   1  -1      401.02      395.15     59.23 o 
  14   1  -1      114.70      142.36     43.94 o 
  15   1  -1     1543.84     1412.24    214.06 o 
  16   1  -1      990.69      938.11    100.39 o 
  17   1  -1     2986.66     2859.45    114.31 o 
  18   1  -1      236.08      161.46     70.17 o 
  19   1  -1      296.63      265.99     59.23 o 
  20   1  -1        1.05       59.48     72.51 o 
  21   1  -1     2051.26     2181.75    122.97 o 
   1   2  -1     3633.29     3822.99     32.89 o 
   2   2  -1    24144.91    24828.04   1389.58 o 
   3   2  -1    14048.28    15072.13    541.78 o 
   4   2  -1     3274.85     3315.31     35.49 o 
   5   2  -1     1731.85     1937.20     81.18 o 
   6   2  -1      856.41      905.96     40.82 o 
   7   2  -1     5536.11     5476.41    457.24 o 
   8   2  -1     3601.40     3888.51    105.22 o 
   9   2  -1     4374.89     4544.73    226.52 o 
  10   2  -1     2843.91     2871.49    140.07 o 
  11   2  -1     1144.36     1164.90     61.17 o 
  12   2  -1      300.87      278.93     40.70 o 
  13   2  -1     1003.36      898.72     58.78 o 
  14   2  -1     2721.02     2401.36    147.96 o 
  15   2  -1     1326.07     1231.52     77.72 o 
  16   2  -1     1373.05     1464.85    133.30 o 
  17   2  -1       25.56       25.70     59.74 o 
  18   2  -1        0.70      -58.58     52.06 o 
  19   2  -1     1030.15      983.74     85.72 o 
  20   2  -1      331.78      364.73     70.97 o 
  21   2  -1       47.23       39.43    124.73 o 
   0   3  -1    15545.27    14926.30   1076.28 o 
   1   3  -1      838.81      865.53     19.73 o 
   2   3  -1     1099.02     1117.67     25.11 o 
   3   3  -1    13755.56    13838.72    783.94 o 
   4   3  -1     3611.77     3542.21    207.70 o 
   5   3  -1     2291.79     2221.37    167.26 o 
   6   3  -1     5363.49     5277.40    144.73 o 
   7   3  -1     2269.27     2375.81     61.99 o 
   8   3  -1     1425.58     1415.95     54.29 o 
   9   3  -1     4269.83     4427.78    113.05 o 
  10   3  -1     3567.65     3637.63     93.01 o 
  11   3  -1     2942.59     2948.76    118.65 o 
  12   3  -1     5269.25     5241.46    122.06 o 
  13   3  -1      597.55      650.61     60.45 o 
  14   3  -1      621.38      636.29     69.68 o 
  15   3  -1     2324.70     2186.67     94.35 o 
  16   3  -1     2328.92     2094.82    113.67 o 
  17   3  -1      874.65      950.33     84.41 o 
  18   3  -1      249.21      133.03     93.75 o 
  19   3  -1      135.50       79.71     60.84 o 
  20   3  -1       39.76       -3.33     51.03 o 
  21   3  -1      597.61      652.04     82.96 o 
   1   4  -1     2610.28     2537.23    149.17 o 
   2   4  -1     4417.98     4379.64    191.93 o 
   3   4  -1     3197.66     3154.03    159.12 o 
   4   4  -1    12306.60    12298.12    355.89 o 
   5   4  -1     3764.62     3958.47     54.03 o 
   6   4  -1       17.68       15.68     14.20 o 
   7   4  -1     6179.37     6226.90    419.46 o 
   8   4  -1     8493.23     9410.70    519.66 o 
   9   4  -1     2549.73     2602.79    125.65 o 
  10   4  -1     2452.63     2313.39    100.21 o 
  11   4  -1     1609.30     1445.76    156.34 o 
  12   4  -1       67.97       64.14     32.19 o 
  13   4  -1     1218.75     1056.61     61.89 o 
  14   4  -1      291.04      232.62     61.39 o 
  15   4  -1     1127.94      976.61     68.60 o 
  16   4  -1     1448.58     1434.04    149.07 o 
  17   4  -1       57.16       37.92     46.42 o 
  18   4  -1      468.67      424.97     70.12 o 
  19   4  -1     1396.83     1437.07    115.33 o 
  20   4  -1     1143.70     1135.07     98.15 o 
   0   5  -1     6679.93     6437.50    427.84 o 
   1   5  -1    13236.54    13652.74    477.50 o 
   2   5  -1      461.10      456.51     31.73 o 
   3   5  -1    12773.28    13108.85    357.84 o 
   4   5  -1      574.77      581.55     33.56 o 
   5   5  -1     5152.59     5232.83    114.08 o 
   6   5  -1     4083.66     4260.92     65.63 o 
   7   5  -1     1875.01     1923.43     39.44 o 
   8   5  -1     1094.49     1093.92     87.15 o 
   9   5  -1     1797.34     1935.51    140.11 o 
  10   5  -1      180.13      131.39     25.15 o 
  11   5  -1     7462.71     6853.85    861.49 o 
  12   5  -1     2899.54     2729.74    181.33 o 
  13   5  -1     3014.36     2743.58    101.15 o 
  14   5  -1     1832.20     1793.20    164.28 o 
  15   5  -1     2142.94     2034.19    169.53 o 
  16   5  -1      367.18      299.10     59.51 o 
  17   5  -1      684.07      671.90     98.18 o 
  18   5  -1      496.05      493.30     63.18 o 
  19   5  -1       13.91      -21.79     54.08 o 
  20   5  -1      182.82      222.46     65.86 o 
   1   6  -1     4858.88     4735.51    121.03 o 
   2   6  -1     3560.85     3290.79    215.73 o 
   3   6  -1     2284.04     2285.22    158.32 o 
   4   6  -1     8803.75     8719.67    222.71 o 
   5   6  -1     2332.86     2221.02    128.36 o 
   6   6  -1     2683.60     2843.80    114.01 o 
   7   6  -1     1045.22      987.47     57.80 o 
   8   6  -1     8954.97     8731.33    654.18 o 
   9   6  -1     1376.33     1378.84     55.25 o 
  10   6  -1     1597.54     1531.93     63.81 o 
  11   6  -1      748.10      635.22     43.37 o 
  12   6  -1      193.76      166.49     40.87 o 
  13   6  -1     1810.84     1484.26    236.05 o 
  14   6  -1      756.42      704.83     55.60 o 
  15   6  -1      584.10      596.63     51.38 o 
  16   6  -1     1410.74     1312.07     72.99 o 
  17   6  -1      242.61      193.98     69.06 o 
  18   6  -1      761.94      855.13    115.60 o 
  19   6  -1      394.45      594.06    112.84 o 
  20   6  -1      784.50      930.36    118.37 o 
   0   7  -1     2307.42     2114.58     58.47 o 
   1   7  -1     5004.67     4533.86    235.84 o 
   2   7  -1     4755.71     4788.26    232.25 o 
   3   7  -1     2080.67     1920.56     83.11 o 
   4   7  -1      291.52      281.16     10.97 o 
   5   7  -1     1473.95     1563.56     90.06 o 
   6   7  -1     8155.47     8131.86    192.19 o 
   7   7  -1      219.62      219.11     19.25 o 
   8   7  -1     1013.41     1076.79     56.80 o 
   9   7  -1      556.36      536.01     32.97 o 
  10   7  -1     2013.83     1621.98    196.65 o 
  11   7  -1     2226.29     1950.57    406.70 o 
  12   7  -1      923.91      719.41    124.85 o 
  13   7  -1      459.49      415.79     90.12 o 
  14   7  -1      548.48      457.63    122.11 o 
  15   7  -1     1555.54     1512.69    184.47 o 
  16   7  -1     1127.67     1171.67     82.07 o 
  17   7  -1      567.33      672.77    134.13 o 
  18   7  -1     1542.16     1718.56    148.79 o 
  19   7  -1        9.81       87.39     96.24 o 
  20   7  -1      672.64      679.79    125.01 o 
   1   8  -1    11152.12    10453.04    456.11 o 
   2   8  -1        4.97       -6.81     15.80 o 
   3   8  -1     7349.58     7753.94    350.60 o 
   4   8  -1     1607.98     1582.81     59.53 o 
   5   8  -1     1638.10     1529.87     72.31 o 
   6   8  -1      178.19      176.18     15.61 o 
   7   8  -1     2430.98     2431.63    180.99 o 
   8   8  -1      718.24      637.98    110.49 o 
   9   8  -1     6172.17     6204.95    629.05 o 
  10   8  -1      645.24      645.19     54.88 o 
  11   8  -1     3393.79     3509.95    204.93 o 
  12   8  -1      296.38      359.12     88.78 o 
  13   8  -1     7903.60     9063.33    573.31 o 
  14   8  -1      193.64      239.62     51.82 o 
  15   8  -1      539.61      507.22     57.82 o 
  16   8  -1      810.67      790.46     72.89 o 
  17   8  -1      647.53      729.54    103.16 o 
  18   8  -1       41.11       35.07     53.01 o 
  19   8  -1      195.17      245.03     82.97 o 
   0   9  -1     3450.63     3546.61    110.35 o 
   1   9  -1      558.34      515.24     28.91 o 
   2   9  -1     1657.11     1430.01    129.89 o 
   3   9  -1     1477.10     1510.20     44.07 o 
   4   9  -1      910.28      815.51     41.86 o 
   5   9  -1     2534.17     2330.74    158.44 o 
   6   9  -1    13164.73    14411.94    335.19 o 
   7   9  -1      751.13      712.48    104.94 o 
   8   9  -1      272.03      290.39     36.63 o 
   9   9  -1      535.23      554.73     50.99 o 
  10   9  -1     3275.82     3051.78    103.43 o 
  11   9  -1     1405.67     1481.79     75.85 o 
  12   9  -1      434.97      392.56     78.27 o 
  13   9  -1      158.05      163.08     44.01 o 
  14   9  -1      366.83      423.64     61.07 o 
  15   9  -1       22.39       43.05     56.28 o 
  16   9  -1      389.34      421.65     60.14 o 
  17   9  -1      948.16     1039.90     87.40 o 
  18   9  -1      827.25      968.62     80.37 o 
  19   9  -1      101.11      155.81     60.82 o 
   1  10  -1     3567.86     3333.89    105.46 o 
   2  10  -1     3115.54     2826.24    184.90 o 
   3  10  -1      609.66      580.49     33.27 o 
   4  10  -1     2648.41     2582.01    103.22 o 
   5  10  -1     1604.02     1534.58     73.05 o 
   6  10  -1       58.34       50.05     25.82 o 
   7  10  -1     2434.97     2480.62    263.65 o 
   8  10  -1     1222.04     1215.75     75.10 o 
   9  10  -1     1105.65     1141.06     79.01 o 
  10  10  -1      448.56      483.86     58.86 o 
  11  10  -1      448.26      485.87     60.92 o 
  12  10  -1      820.42      823.23     62.78 o 
  13  10  -1     2606.77     2546.26    420.93 o 
  14  10  -1     1174.88     1370.26     88.35 o 
  15  10  -1       34.51       23.13     50.50 o 
  16  10  -1       69.75      134.82     55.15 o 
  17  10  -1     1375.00     1479.44    174.79 o 
  18  10  -1      539.38      666.14     84.52 o 
   0  11  -1     6070.70     6361.91    335.47 o 
   1  11  -1     2588.15     2586.68     88.94 o 
   2  11  -1      369.96      311.52     32.49 o 
   3  11  -1      132.28      121.01     26.56 o 
   4  11  -1     1144.47     1043.99     38.82 o 
   5  11  -1     3189.26     3192.09    197.04 o 
   6  11  -1     2205.35     2146.91    241.40 o 
   7  11  -1     1214.59     1241.21     63.72 o 
   8  11  -1     1270.31     1195.00    162.78 o 
   9  11  -1      573.16      548.80     48.34 o 
  10  11  -1      663.44      606.34    122.79 o 
  11  11  -1     1298.95     1476.09     81.01 o 
  12  11  -1     1473.29     1432.23    158.19 o 
  13  11  -1      236.22      293.72     48.89 o 
  14  11  -1      350.37      458.01     61.74 o 
  15  11  -1      298.55      360.79     56.91 o 
  16  11  -1       86.76      124.82     63.95 o 
  17  11  -1      741.37      729.78     71.15 o 
   1  12  -1      519.49      458.66     31.89 o 
   2  12  -1     2290.95     2299.19    122.55 o 
   3  12  -1     1261.45     1164.37     68.10 o 
   4  12  -1     1209.37     1144.17     73.85 o 
   5  12  -1     2349.46     2127.37    131.17 o 
   6  12  -1      300.37      296.92     34.95 o 
   7  12  -1     2914.11     2938.89    211.56 o 
   8  12  -1     1749.33     1882.68    138.75 o 
   9  12  -1      263.55      288.43     50.15 o 
  10  12  -1      146.78      116.29     46.09 o 
  11  12  -1      763.99      717.14    170.64 o 
  12  12  -1      175.46      177.93     51.96 o 
  13  12  -1      477.70      435.88     80.76 o 
  14  12  -1      483.03      523.43     69.81 o 
  15  12  -1      468.25      534.35     73.57 o 
  16  12  -1       82.10      177.18     57.01 o 
   0  13  -1    13679.01    13404.58    185.57 o 
   1  13  -1     2046.69     2047.73    115.68 o 
   2  13  -1       36.86       -4.08     24.39 o 
   3  13  -1      136.78      156.66     26.83 o 
   4  13  -1     2091.28     2141.86     80.91 o 
   5  13  -1       89.99       74.18     27.54 o 
   6  13  -1      759.42      786.96     51.59 o 
   7  13  -1       56.74       64.15     34.59 o 
   8  13  -1      812.75      852.23     85.56 o 
   9  13  -1      234.31      171.07     54.16 o 
  10  13  -1     1200.00     1231.98    148.51 o 
  11  13  -1      102.43      109.33     54.73 o 
  12  13  -1     3399.74     3657.00    397.70 o 
  13  13  -1        5.94        3.57     46.39 o 
  14  13  -1      433.01      490.93    102.88 o 
  15  13  -1      235.31      309.55     56.26 o 
  16  13  -1      893.60     1054.59     85.21 o 
   1  14  -1      660.52      672.47     39.23 o 
   2  14  -1      926.38      913.47     43.48 o 
   3  14  -1     2490.77     2623.25    105.13 o 
   4  14  -1      257.22      234.22     39.50 o 
   5  14  -1     1191.17     1338.64    105.36 o 
   6  14  -1      129.41      135.69     38.10 o 
   7  14  -1     3297.33     3392.44     88.39 o 
   8  14  -1      186.26      187.79     34.03 o 
   9  14  -1     1447.73     1551.77     88.20 o 
  10  14  -1      753.10      781.57     64.62 o 
  11  14  -1      531.24      615.40     67.24 o 
  12  14  -1       57.89       71.78     44.33 o 
  13  14  -1      274.20      320.62     67.25 o 
  14  14  -1      214.20      341.28     70.25 o 
  15  14  -1      355.37      387.83     72.35 o 
   0  15  -1      907.58     1008.90    106.75 o 
   1  15  -1      709.81      680.56     99.29 o 
   2  15  -1       22.81        5.49     43.06 o 
   3  15  -1      550.52      620.45     51.65 o 
   4  15  -1     1247.47     1258.54    145.45 o 
   5  15  -1      863.91      912.10     54.02 o 
   6  15  -1      270.92      334.19     47.49 o 
   7  15  -1      459.43      483.50     47.47 o 
   8  15  -1      330.27      288.30    106.75 o 
   9  15  -1      609.70      623.88    120.03 o 
  10  15  -1      407.55      380.97     57.32 o 
  11  15  -1      231.37      293.21     64.47 o 
  12  15  -1      804.06      980.69     76.84 o 
  13  15  -1       18.60      106.58     62.91 o 
   1  16  -1      515.08      570.27     59.06 o 
   2  16  -1     2361.84     2377.78    210.46 o 
   3  16  -1      429.66      453.39     66.32 o 
   4  16  -1     1325.38     1144.80    126.94 o 
   5  16  -1     1192.39     1358.03     82.51 o 
   6  16  -1      100.90       86.45     46.97 o 
   7  16  -1      274.13      334.05     63.23 o 
   8  16  -1      501.46      580.81    125.84 o 
   9  16  -1        0.13        7.84     43.88 o 
  10  16  -1      901.74     1008.16     83.00 o 
  11  16  -1      378.04      417.31     65.49 o 
  12  16  -1      384.87      482.33     96.80 o 
   0  17  -1      167.89      172.02     69.69 o 
   1  17  -1      258.23      229.46     50.23 o 
   2  17  -1      332.48      309.90     53.73 o 
   3  17  -1       99.31      195.73     55.28 o 
   4  17  -1      140.40      108.66     52.89 o 
   5  17  -1     1491.38     1484.71     85.43 o 
   6  17  -1      935.17     1201.44    103.99 o 
   7  17  -1      502.12      467.67     62.71 o 
   8  17  -1       20.02      149.34     75.78 o 
   9  17  -1      700.32      763.31    105.65 o 
  10  17  -1      171.89      232.87     96.24 o 
   1  18  -1      643.47      889.85     83.50 o 
   2  18  -1      832.13      921.10    157.64 o 
   3  18  -1     1108.96     1130.77    192.76 o 
   4  18  -1      492.98      502.64     67.57 o 
   5  18  -1       24.36       80.43     63.72 o 
   6  18  -1       64.03      128.09     63.01 o 
   7  18  -1      130.17       83.52     94.58 o 
   8  18  -1      123.75      178.11     77.44 o 
   0  19  -1      360.30      418.72    106.20 o 
   1  19  -1       40.90      113.01     57.25 o 
   2  19  -1      193.06      186.01     52.97 o 
   3  19  -1      315.08      399.82     67.49 o 
   4  19  -1      296.43      314.15     63.60 o 
   5  19  -1       62.98      110.63     98.46 o 
   2   0   0     5187.24     5881.58    272.13 o 
   4   0   0     8981.72     8727.96    293.71 o 
   6   0   0     1814.59     1979.25     66.93 o 
   8   0   0    11965.62    11767.42    233.70 o 
  10   0   0     1603.58     2083.07     97.90 o 
  12   0   0    17203.47    19447.88    316.39 o 
  14   0   0     2374.43     2464.73    125.56 o 
  16   0   0     3479.05     3625.74    154.32 o 
  18   0   0        9.12        3.32     84.08 o 
  20   0   0     1188.44      993.41    109.52 o 
   1   1   0      882.23      874.70     52.77 o 
   2   1   0       65.32       76.57      6.46 o 
   3   1   0     5727.26     5767.10    382.42 o 
   4   1   0     1272.51     1222.22     67.20 o 
   5   1   0     5976.31     5651.05    202.45 o 
   6   1   0      757.93      764.77     53.41 o 
   7   1   0    25943.10    25473.25   1150.42 o 
   8   1   0    11163.38    11363.86    570.27 o 
   9   1   0      284.68      200.10     25.44 o 
  10   1   0     2053.89     1979.93     51.17 o 
  11   1   0     4890.11     4780.07     82.15 o 
  12   1   0      518.12      576.89     40.32 o 
  13   1   0      381.34      338.49     39.97 o 
  14   1   0     1529.75     1632.36     77.99 o 
  15   1   0     1692.07     1886.18     90.83 o 
  16   1   0        5.49      -19.00     40.86 o 
  17   1   0      717.01      651.15     65.91 o 
  18   1   0      827.90      801.59     66.49 o 
  19   1   0     4353.37     4345.68    138.63 o 
  20   1   0      104.19       85.86     57.80 o 
  21   1   0        6.04      -91.07     60.72 o 
   0   2   0    14980.14    15741.39    169.26 o 
   1   2   0       38.01       56.39      6.79 o 
   2   2   0     1149.30     1195.96     55.76 o 
   3   2   0      897.04      912.38     30.17 o 
   4   2   0    11361.76    12306.65     78.72 o 
   5   2   0     8922.35     8224.04    175.88 o 
   6   2   0     3349.81     3130.52    184.54 o 
   7   2   0     5536.52     5136.15     55.44 o 
   8   2   0     5548.56     5751.11    187.94 o 
   9   2   0     4823.29     4827.07    219.71 o 
  10   2   0       37.92       55.57     19.76 o 
  11   2   0     3992.31     4108.76    188.65 o 
  12   2   0     5117.71     4926.97    222.09 o 
  13   2   0      122.10      133.84     31.17 o 
  14   2   0     1152.32     1212.49     70.41 o 
  15   2   0      305.47      330.67     50.23 o 
  16   2   0      957.70      991.92     71.63 o 
  17   2   0     1742.43     1755.99     84.81 o 
  18   2   0      749.59      844.77     75.40 o 
  19   2   0        8.24       55.72     49.34 o 
  20   2   0      313.33      260.80     68.73 o 
  21   2   0      634.89      683.49     83.23 o 
   1   3   0    16247.70    17123.51    707.24 o 
   2   3   0    17865.03    18173.45   1061.67 o 
   3   3   0      156.55      194.99     24.15 o 
   4   3   0     1803.84     1819.22     98.51 o 
   5   3   0     7214.71     7441.45    164.70 o 
   6   3   0      221.70      230.77     15.98 o 
   7   3   0     5312.05     5060.53    200.31 o 
   8   3   0     1207.40     1152.74     88.77 o 
   9   3   0       79.11       87.54     19.80 o 
  10   3   0     4457.31     4368.59    188.49 o 
  11   3   0     3002.03     2964.28    104.53 o 
  12   3   0     3832.20     3845.96    153.21 o 
  13   3   0     3683.12     3895.49     70.57 o 
  14   3   0     5292.49     5440.24    152.39 o 
  15   3   0       13.19       28.81     34.27 o 
  16   3   0      288.17      314.75     43.79 o 
  17   3   0      912.42      965.23    124.73 o 
  18   3   0      782.79      855.92    134.41 o 
  19   3   0     1310.41     1413.77    124.45 o 
  20   3   0      329.64      433.99     77.43 o 
  21   3   0       73.30       78.11     62.33 o 
   0   4   0     1267.74     1290.16    216.27 o 
   1   4   0     3446.75     3785.94    175.14 o 
   2   4   0     5637.11     5321.08    330.05 o 
   3   4   0     5842.85     6102.23    256.44 o 
   4   4   0      802.12      815.21     46.40 o 
   5   4   0    15635.47    17418.79    741.72 o 
   6   4   0    26839.00    28870.68    231.13 o 
   7   4   0     7228.84     7342.83    164.16 o 
   8   4   0      742.23      733.67     27.38 o 
   9   4   0     3591.26     3511.88    193.60 o 
  10   4   0     4302.21     4104.17     89.98 o 
  11   4   0     1337.53     1383.71     42.39 o 
  12   4   0       17.62       30.76     23.92 o 
  13   4   0       34.32       26.61     23.90 o 
  14   4   0     1128.99     1074.74     70.66 o 
  15   4   0        0.35       -0.88     28.30 o 
  16   4   0       57.63       57.30     38.33 o 
  17   4   0     2178.79     2437.15     86.02 o 
  18   4   0     2186.39     2441.37    227.06 o 
  19   4   0       34.78       -5.19     64.41 o 
  20   4   0     1073.09     1191.80    168.15 o 
  21   4   0     1075.95     1178.66    189.72 o 
   1   5   0    22427.97    21551.73    551.02 o 
   2   5   0     2241.63     2354.42    121.11 o 
   3   5   0     6849.50     6313.26    187.35 o 
   4   5   0     7034.34     6573.42    344.66 o 
   5   5   0     2680.00     2572.68    101.78 o 
   6   5   0        0.14       -0.19     12.37 o 
   7   5   0      172.32      181.49     15.88 o 
   8   5   0       92.22       92.85     15.81 o 
   9   5   0     4487.90     4368.03    232.48 o 
  10   5   0     3230.48     3065.33    281.42 o 
  11   5   0     1569.45     1639.37    107.87 o 
  12   5   0      378.60      353.79     23.85 o 
  13   5   0    14698.16    14663.99    540.68 o 
  14   5   0     2365.91     2508.27     70.66 o 
  15   5   0     1128.18     1147.85     61.39 o 
  16   5   0     1719.40     1919.81    105.70 o 
  17   5   0      523.82      532.47     80.95 o 
  18   5   0        1.55      -29.55     42.18 o 
  19   5   0       57.57       33.02     53.94 o 
  20   5   0      229.13      277.22     84.38 o 
  21   5   0      574.85      581.41    112.01 o 
   0   6   0     3009.00     2949.39     60.84 o 
   1   6   0     4220.22     4200.66    242.94 o 
   2   6   0     7551.10     7822.98    415.79 o 
   3   6   0     7669.86     7511.62    488.81 o 
   4   6   0     2010.00     2044.19     89.30 o 
   5   6   0     4451.80     5082.94    325.54 o 
   6   6   0    17569.43    17410.82    561.65 o 
   7   6   0      113.87      122.17     17.41 o 
   8   6   0      485.31      509.27     39.18 o 
   9   6   0     3116.31     3274.36    215.37 o 
  10   6   0     3806.65     3740.10    120.98 o 
  11   6   0     3442.12     3637.39    224.79 o 
  12   6   0       40.40       13.75     21.73 o 
  13   6   0     2343.39     2503.63    216.51 o 
  14   6   0     1220.56     1162.77    103.22 o 
  15   6   0       37.29       48.56     30.25 o 
  16   6   0      264.02      304.05     40.29 o 
  17   6   0      160.33      194.54     37.19 o 
  18   6   0     1740.20     1967.25     83.61 o 
  19   6   0       21.91       -7.50     43.80 o 
  20   6   0      498.29      559.16    105.37 o 
   1   7   0     4900.33     4614.16     78.32 o 
   2   7   0      564.56      613.72     49.98 o 
   3   7   0     6747.40     6891.64    345.70 o 
   4   7   0     7051.39     6348.38    324.30 o 
   5   7   0     3010.72     3152.06    118.71 o 
   6   7   0      972.89      908.87     27.21 o 
   7   7   0      488.16      533.44     24.31 o 
   8   7   0     9715.26     9616.67    415.18 o 
   9   7   0     2097.98     2115.72     49.67 o 
  10   7   0     1198.46     1208.39     49.58 o 
  11   7   0      384.31      380.54     38.28 o 
  12   7   0      101.34      107.66     22.94 o 
  13   7   0      254.61      277.04     28.28 o 
  14   7   0       38.12       36.36     22.26 o 
  15   7   0      706.17      711.40     43.65 o 
  16   7   0      653.51      715.15     45.34 o 
  17   7   0      410.68      458.02     53.88 o 
  18   7   0     1107.84     1206.60     72.43 o 
  19   7   0        1.90       24.20     41.28 o 
  20   7   0     1281.45     1347.51     96.88 o 
   0   8   0      805.58      799.84     35.27 o 
   1   8   0    16994.54    16445.08    737.69 o 
   2   8   0        5.22       12.29     13.88 o 
   3   8   0     9688.70     9434.19    409.43 o 
   4   8   0     1959.34     2146.61    193.53 o 
   5   8   0      741.62      690.40     58.68 o 
   6   8   0     4674.90     4969.85     94.59 o 
   7   8   0     3531.58     3800.18    182.00 o 
   8   8   0      188.86      172.26     18.96 o 
   9   8   0     1086.63     1111.67     59.95 o 
  10   8   0      415.39      420.30     26.35 o 
  11   8   0    12486.57    12638.96   1150.23 o 
  12   8   0        7.64       19.04     18.91 o 
  13   8   0     3213.94     3509.30    150.15 o 
  14   8   0     2043.25     2302.66     86.79 o 
  15   8   0     5744.82     6116.15    297.07 o 
  16   8   0      538.84      488.69     42.20 o 
  17   8   0        4.09      -24.88     31.11 o 
  18   8   0      134.54       89.05     57.80 o 
  19   8   0       17.07      -20.83     43.54 o 
  20   8   0      100.03      127.77     82.97 o 
   1   9   0       47.10       41.41     14.84 o 
   2   9   0      337.85      353.95     20.72 o 
   3   9   0     2133.50     2046.66    163.05 o 
   4   9   0    10582.16     9258.93    604.80 o 
   5   9   0      713.12      678.64     54.87 o 
   6   9   0       37.88       33.11     14.11 o 
   7   9   0     3121.60     3062.07    150.94 o 
   8   9   0     8602.22     8999.31    214.61 o 
   9   9   0     1827.49     1852.35     79.26 o 
  10   9   0     1716.21     1779.88     69.85 o 
  11   9   0      252.77      255.91     25.15 o 
  12   9   0     2079.44     2137.16     69.07 o 
  13   9   0        1.43      -26.88     24.82 o 
  14   9   0      489.45      502.72     38.23 o 
  15   9   0     1300.92     1268.06     93.80 o 
  16   9   0      858.37      918.39    103.99 o 
  17   9   0       16.29       16.76     48.89 o 
  18   9   0     1332.67     1594.11    145.47 o 
  19   9   0      391.46      552.57    121.69 o 
   0  10   0     7991.98     7215.43    801.75 o 
   1  10   0     1699.48     1547.42     83.19 o 
   2  10   0      977.56      945.98     72.41 o 
   3  10   0     4110.34     3713.37    194.00 o 
   4  10   0     2348.32     2049.35    120.03 o 
   5  10   0        2.63        1.57     13.62 o 
   6  10   0     3179.52     3316.54    178.99 o 
   7  10   0       61.97       54.64     18.94 o 
   8  10   0      538.71      523.54     40.19 o 
   9  10   0     1978.95     2076.05     70.87 o 
  10  10   0      738.03      765.46     33.81 o 
  11  10   0     2999.41     2882.00    179.95 o 
  12  10   0     1043.06     1132.64     59.56 o 
  13  10   0      265.01      257.30     34.92 o 
  14  10   0        3.50       33.10     42.84 o 
  15  10   0     1855.59     1885.74    238.67 o 
  16  10   0      719.36      693.09     70.17 o 
  17  10   0      216.33      307.01     63.18 o 
  18  10   0       78.02       44.25     65.27 o 
  19  10   0      282.49      304.22     86.29 o 
   1  11   0      682.37      574.60     48.78 o 
   2  11   0     4271.66     4029.84    223.13 o 
   3  11   0     3721.34     3720.71    162.27 o 
   4  11   0     2121.50     1902.67     85.54 o 
   5  11   0      165.92      161.77     16.12 o 
   6  11   0       82.76       69.03     21.99 o 
   7  11   0     1296.74     1351.22     57.32 o 
   8  11   0     1759.67     1796.26    151.85 o 
   9  11   0     1299.47     1313.83     45.96 o 
  10  11   0     1844.05     2019.40    141.79 o 
  11  11   0      125.54      121.57     35.13 o 
  12  11   0        0.52       19.67     31.41 o 
  13  11   0     1672.56     1756.29     67.68 o 
  14  11   0      885.46      947.88     68.27 o 
  15  11   0      374.19      410.37     57.41 o 
  16  11   0      595.70      649.67    115.60 o 
  17  11   0       75.09      112.94     57.49 o 
  18  11   0       47.61       97.75     60.55 o 
   0  12   0     1414.74     1454.17    110.07 o 
   1  12   0      399.89      362.42     30.61 o 
   2  12   0     1129.92     1144.02     45.00 o 
   3  12   0     1934.57     1983.54     58.94 o 
   4  12   0     1469.02     1510.25     53.20 o 
   5  12   0     4747.65     5151.15    139.87 o 
   6  12   0     2768.57     2868.24    129.89 o 
   7  12   0     1643.62     1828.12     77.76 o 
   8  12   0        3.16       -1.24     24.18 o 
   9  12   0     2080.47     2272.25     89.70 o 
  10  12   0     1495.34     1504.59    152.25 o 
  11  12   0       29.53       41.41     34.18 o 
  12  12   0      476.64      496.26     46.74 o 
  13  12   0        8.63      105.88     91.06 o 
  14  12   0        0.37       -4.93     43.06 o 
  15  12   0      487.50      595.24     69.81 o 
  16  12   0      615.86      760.24     76.90 o 
  17  12   0     1086.53     1081.32    143.81 o 
   1  13   0     1527.62     1484.82    121.69 o 
   2  13   0    12092.69    12607.56    352.89 o 
   3  13   0      485.51      577.46     93.48 o 
   4  13   0        2.75       15.00     43.52 o 
   5  13   0       58.41       72.27     31.17 o 
   6  13   0      189.27      196.70     27.10 o 
   7  13   0       34.53       32.47     30.20 o 
   8  13   0       82.92      127.45     36.50 o 
   9  13   0       76.74       75.17     35.17 o 
  10  13   0     3899.80     4600.43    355.90 o 
  11  13   0      197.24      157.65     48.11 o 
  12  13   0      408.38      440.02     47.13 o 
  13  13   0      128.43      157.53     54.74 o 
  14  13   0     2893.84     3186.96    471.82 o 
  15  13   0        0.13       75.29     49.95 o 
  16  13   0      226.10      240.39     57.65 o 
   0  14   0       72.09       60.84     56.97 o 
   1  14   0     3470.77     3460.22    489.79 o 
   2  14   0      360.24      414.38     52.64 o 
   3  14   0     3068.11     3216.76    233.42 o 
   4  14   0      132.49      146.90     55.59 o 
   5  14   0     3633.31     3461.91    107.56 o 
   6  14   0       53.49       53.50     46.46 o 
   7  14   0     2735.89     2702.73    129.15 o 
   8  14   0      557.00      523.05     53.58 o 
   9  14   0     1361.01     1559.84     67.96 o 
  10  14   0      262.92      281.52     43.31 o 
  11  14   0       36.59       45.78     42.71 o 
  12  14   0      511.71      571.92     52.07 o 
  13  14   0       23.74       55.88     60.57 o 
  14  14   0        4.29       67.57     49.70 o 
  15  14   0        2.57       53.42     49.70 o 
   1  15   0      247.45      285.79     83.25 o 
   2  15   0      975.32      929.46     68.83 o 
   3  15   0       22.81       37.61     48.75 o 
   4  15   0      102.45      115.50     49.55 o 
   5  15   0       44.24       69.53     48.23 o 
   6  15   0       68.99       60.29     63.61 o 
   7  15   0     2903.70     3311.56    164.28 o 
   8  15   0       66.30       33.92     45.89 o 
   9  15   0      890.77      736.92     62.94 o 
  10  15   0      412.77      516.99     76.61 o 
  11  15   0      150.00      145.46     66.65 o 
  12  15   0      749.86      820.31     76.38 o 
  13  15   0      134.15      161.51     68.59 o 
  14  15   0     1088.81     1182.03    115.05 o 
   0  16   0     5677.11     5236.44    190.28 o 
   1  16   0       71.56       32.78     45.93 o 
   2  16   0       84.92       81.99     52.36 o 
   3  16   0      954.03      988.24    132.75 o 
   4  16   0     1385.00     1688.97     94.83 o 
   5  16   0      545.96      521.35     73.84 o 
   6  16   0      475.12      513.00     65.52 o 
   7  16   0      497.83      435.40     63.23 o 
   8  16   0      329.74      449.10     71.56 o 
   9  16   0      608.45      568.63     63.09 o 
  10  16   0      318.00      265.35     57.67 o 
  11  16   0        3.23        0.60     50.99 o 
  12  16   0     2399.35     2565.39    169.26 o 
  13  16   0       79.25      139.94     93.48 o 
   1  17   0       24.86       75.26     51.43 o 
   2  17   0       25.41       32.74     51.01 o 
   3  17   0     1206.10     1105.50     77.62 o 
   4  17   0     1479.38     1294.82    225.68 o 
   5  17   0      450.24      476.48     66.58 o 
   6  17   0        1.32        8.64     51.99 o 
   7  17   0     1677.00     1856.57     99.33 o 
   8  17   0      745.02      795.25    114.50 o 
   9  17   0      347.29      388.01     74.84 o 
  10  17   0       88.15       79.72     55.99 o 
  11  17   0      236.28      201.11     75.78 o 
   0  18   0     1314.72     1355.71    117.82 o 
   1  18   0      998.98      920.54     74.12 o 
   2  18   0        0.58       40.81     52.27 o 
   3  18   0      445.65      456.89     61.78 o 
   4  18   0      454.03      505.15     69.46 o 
   5  18   0      628.34      672.34     82.33 o 
   6  18   0       48.76       80.39     50.80 o 
   7  18   0      304.82      283.00     72.33 o 
   8  18   0       73.95       77.53     52.03 o 
   9  18   0        6.37      -52.20     54.21 o 
   1  19   0      294.82      320.73     73.50 o 
   2  19   0      313.19      300.74     63.72 o 
   3  19   0       39.00       62.43     49.22 o 
   4  19   0      683.89      773.69     82.69 o 
   5  19   0       35.06      124.47     70.95 o 
   6  19   0      244.18      206.46     59.25 o 
   7  19   0      388.14      391.89     66.10 o 
   0  20   0       51.82      122.79     78.54 o 
   1  20   0      739.93      676.50     74.69 o 
   2  20   0      146.79      174.67     62.55 o 
   2   0   1    68367.85    71553.92    519.38 o 
   4   0   1     8473.10     8595.33     82.14 o 
   6   0   1     1606.33     1582.26     57.25 o 
   8   0   1     6346.21     6657.32    373.64 o 
  10   0   1    15947.70    16571.12    241.99 o 
  12   0   1      646.93      659.89     54.42 o 
  14   0   1     7351.82     6712.03    423.69 o 
  16   0   1     1306.59     1313.37     76.84 o 
  18   0   1      301.24      399.24    103.16 o 
  20   0   1      594.40      606.78    125.56 o 
   1   1   1     3097.16     3163.88     66.38 o 
   2   1   1    16013.61    18386.59    128.06 o 
   3   1   1    11273.36    12269.23    411.90 o 
   4   1   1     2294.47     2288.27     44.94 o 
   5   1   1    14245.94    13779.17    229.72 o 
   6   1   1     1554.12     1548.27     25.57 o 
   7   1   1     3030.86     2978.77     68.83 o 
   8   1   1     2040.83     2077.91     69.40 o 
   9   1   1     9539.80     9438.84    128.35 o 
  10   1   1     1485.26     1456.96     41.83 o 
  11   1   1     2958.88     2908.24    179.39 o 
  12   1   1      720.40      687.44     34.71 o 
  13   1   1      380.34      357.26     31.94 o 
  14   1   1       92.64      123.33     29.96 o 
  15   1   1     1570.86     1567.57     54.56 o 
  16   1   1     1069.71     1061.52     51.84 o 
  17   1   1     3108.50     3049.23     93.41 o 
  18   1   1      254.71      214.14     40.75 o 
  19   1   1      333.02      253.33     46.35 o 
  20   1   1        1.42      -21.12     42.37 o 
  21   1   1     1880.56     2252.58    117.33 o 
   1   2   1     2910.41     2761.50    386.36 o 
   2   2   1    22103.46    24304.09    823.12 o 
   3   2   1    11806.88    13056.64    532.75 o 
   4   2   1     3814.24     3556.86    172.49 o 
   5   2   1     1453.07     1479.13     39.66 o 
   6   2   1      810.05      819.42     37.61 o 
   7   2   1     5961.07     5922.70    125.38 o 
   8   2   1     3222.24     3255.43    109.88 o 
   9   2   1     4303.69     4225.72    120.29 o 
  10   2   1     2699.40     2519.78     51.68 o 
  11   2   1     1151.88     1096.19     31.82 o 
  12   2   1      349.70      323.86     29.88 o 
  13   2   1     1167.48     1218.08     50.78 o 
  14   2   1     2672.27     2530.27     94.21 o 
  15   2   1     1188.56     1165.31     49.87 o 
  16   2   1     1428.50     1408.32     63.88 o 
  17   2   1       43.21       54.86     37.64 o 
  18   2   1        5.15       -1.49     39.63 o 
  19   2   1     1113.84     1307.31    149.73 o 
  20   2   1      326.56      341.81     54.32 o 
  21   2   1       22.92      -20.57     57.99 o 
   0   3   1    16690.82    18019.88    128.65 o 
   1   3   1      717.67      718.11     13.38 o 
   2   3   1      883.76      971.72     48.99 o 
   3   3   1    13819.42    14686.93     89.73 o 
   4   3   1     3457.27     3492.66    103.29 o 
   5   3   1     2193.19     2099.69     56.19 o 
   6   3   1     5731.82     5378.18     85.07 o 
   7   3   1     2225.30     2193.70     91.38 o 
   8   3   1     1462.86     1334.73     74.06 o 
   9   3   1     4193.67     3975.01    123.27 o 
  10   3   1     3492.73     3249.38    102.25 o 
  11   3   1     2831.83     2845.74     74.57 o 
  12   3   1     5427.40     5190.85    116.64 o 
  13   3   1      595.96      542.63     36.88 o 
  14   3   1      646.75      622.77     50.83 o 
  15   3   1     2165.21     2159.92    135.06 o 
  16   3   1     2224.62     2140.59    267.92 o 
  17   3   1      865.37      802.64     59.46 o 
  18   3   1      194.89      216.76     63.08 o 
  19   3   1      154.72      124.51     45.34 o 
  20   3   1       46.87       17.56     45.47 o 
  21   3   1      581.44      560.51     65.38 o 
   1   4   1     2625.34     2595.76    125.20 o 
   2   4   1     4856.76     4895.77    225.84 o 
   3   4   1     3245.26     3160.64    107.25 o 
   4   4   1    12213.07    12409.21    141.28 o 
   5   4   1     3542.35     3383.09    154.62 o 
   6   4   1       39.80       32.22     11.97 o 
   7   4   1     6359.55     6098.51    170.43 o 
   8   4   1     8403.19     8193.76    391.09 o 
   9   4   1     2678.17     2586.58    101.88 o 
  10   4   1     2419.24     2268.04     48.37 o 
  11   4   1     1629.55     1515.74     40.58 o 
  12   4   1      120.75      109.54     23.75 o 
  13   4   1     1399.12     1357.30     57.51 o 
  14   4   1      360.63      370.03     43.02 o 
  15   4   1     1210.16     1218.74    113.21 o 
  16   4   1     1573.80     1605.25     79.02 o 
  17   4   1      100.18       85.99     42.96 o 
  18   4   1      512.03      572.83     71.27 o 
  19   4   1     1438.40     1527.48     92.10 o 
  20   4   1     1146.60     1055.29    114.06 o 
   0   5   1     6335.04     5623.73    669.83 o 
   1   5   1    13737.16    14502.17    340.66 o 
   2   5   1      386.71      364.09     20.31 o 
   3   5   1    12650.44    11930.35    345.88 o 
   4   5   1      329.39      348.27     25.07 o 
   5   5   1     5487.08     5417.87    243.35 o 
   6   5   1     4243.75     3768.93    113.27 o 
   7   5   1     2220.85     2096.36     36.88 o 
   8   5   1     1058.97     1024.83     33.03 o 
   9   5   1     1953.09     1896.62     64.67 o 
  10   5   1      163.73      164.32     22.45 o 
  11   5   1     7964.27     7561.38    165.93 o 
  12   5   1     2612.40     2461.87     94.53 o 
  13   5   1     3182.79     3145.19    211.70 o 
  14   5   1     1980.64     2062.57     80.82 o 
  15   5   1     2126.71     2051.38    190.38 o 
  16   5   1      479.81      473.79     52.73 o 
  17   5   1      590.25      579.49     63.67 o 
  18   5   1      506.96      506.00     54.73 o 
  19   5   1       24.96      -30.52     50.31 o 
  20   5   1      168.30      159.59     43.84 o 
   1   6   1     4688.50     4629.32    148.02 o 
   2   6   1     3328.92     3053.92    384.76 o 
   3   6   1     2528.75     2797.82    145.86 o 
   4   6   1     8003.49     7656.25    697.13 o 
   5   6   1     2324.00     2261.61    122.79 o 
   6   6   1     2846.66     2604.92     86.66 o 
   7   6   1      965.45      897.95     26.51 o 
   8   6   1     8808.92     7782.20    338.54 o 
   9   6   1     1318.27     1188.42     67.30 o 
  10   6   1     1613.71     1545.70     42.77 o 
  11   6   1      805.82      826.13     40.64 o 
  12   6   1      148.14      151.96     24.70 o 
  13   6   1     1386.18     1434.90     59.48 o 
  14   6   1      532.66      579.85     45.65 o 
  15   6   1      633.87      599.89     48.82 o 
  16   6   1     1413.46     1437.22     68.14 o 
  17   6   1      260.23      243.29     54.17 o 
  18   6   1      736.64      650.87     53.30 o 
  19   6   1      331.10      288.35     51.88 o 
  20   6   1      812.93      727.82     64.38 o 
   0   7   1     2313.16     2553.60    132.47 o 
   1   7   1     5176.14     4906.15    369.72 o 
   2   7   1     4545.80     4712.63    305.07 o 
   3   7   1     2362.58     2543.04    135.38 o 
   4   7   1      143.03      149.26     23.02 o 
   5   7   1     1986.74     2151.34     89.90 o 
   6   7   1     8931.43     7993.25    346.76 o 
   7   7   1      115.94      115.88     17.02 o 
   8   7   1      861.19      832.63     30.67 o 
   9   7   1      558.36      519.51     27.43 o 
  10   7   1     1950.47     1845.23    113.22 o 
  11   7   1     2073.47     2045.97     88.34 o 
  12   7   1      694.03      669.38     33.39 o 
  13   7   1      634.90      645.53     40.87 o 
  14   7   1      784.91      827.97     45.80 o 
  15   7   1     1019.15     1105.90     64.29 o 
  16   7   1     1024.67     1037.99     59.00 o 
  17   7   1      636.84      626.13     47.76 o 
  18   7   1     1381.29     1418.24    113.29 o 
  19   7   1       16.45       11.08     36.97 o 
  20   7   1      655.48      688.56    102.71 o 
   1   8   1    11151.37    12037.86    863.70 o 
   2   8   1        9.57       -5.96     21.02 o 
   3   8   1     6581.02     7098.36    204.19 o 
   4   8   1     1634.36     1476.31    175.49 o 
   5   8   1     1749.92     1530.22     89.98 o 
   6   8   1      194.83      225.37     19.19 o 
   7   8   1     2658.32     2522.13     96.88 o 
   8   8   1      764.58      664.24     31.74 o 
   9   8   1     6136.89     5984.19    270.43 o 
  10   8   1      559.94      510.50     29.51 o 
  11   8   1     3057.24     2723.01    176.11 o 
  12   8   1      285.90      282.52     27.14 o 
  13   8   1     8705.22     9028.91    590.77 o 
  14   8   1      253.04      208.57     29.48 o 
  15   8   1      438.67      438.78     40.05 o 
  16   8   1      774.08      782.59     48.50 o 
  17   8   1      859.80      909.42     72.12 o 
  18   8   1       22.19        3.65     36.51 o 
  19   8   1      173.78      211.97     54.54 o 
   0   9   1     3141.86     3170.51    121.69 o 
   1   9   1      728.27      699.80     56.34 o 
   2   9   1     1810.11     1675.12    109.05 o 
   3   9   1     1504.18     1717.75     47.36 o 
   4   9   1      927.99     1052.95     48.02 o 
   5   9   1     2616.87     3097.03    135.61 o 
   6   9   1    13407.64    13561.82    193.79 o 
   7   9   1      779.26      676.46     25.53 o 
   8   9   1      225.16      211.73     20.47 o 
   9   9   1      536.91      500.68     32.51 o 
  10   9   1     3465.82     3415.11    122.00 o 
  11   9   1     1373.98     1445.25     71.91 o 
  12   9   1      608.32      555.79     33.62 o 
  13   9   1      134.12      133.84     27.49 o 
  14   9   1      406.89      362.69     36.79 o 
  15   9   1       23.12       37.47     32.14 o 
  16   9   1      350.18      311.39     37.82 o 
  17   9   1     1046.14      948.76     52.56 o 
  18   9   1      794.56      821.82    118.48 o 
  19   9   1      105.85      118.62     45.07 o 
   1  10   1     3243.30     2952.73     86.44 o 
   2  10   1     3068.11     2637.60    187.51 o 
   3  10   1      467.15      498.33     33.09 o 
   4  10   1     2589.23     2841.87    186.45 o 
   5  10   1     1777.29     1904.62    165.39 o 
   6  10   1       66.69       54.41     20.59 o 
   7  10   1     2338.86     2308.50    126.08 o 
   8  10   1     1082.89     1033.50     40.90 o 
   9  10   1      924.67      907.82     60.08 o 
  10  10   1      315.23      303.80     32.79 o 
  11  10   1      295.34      326.98     31.26 o 
  12  10   1      834.59      902.77     43.40 o 
  13  10   1     2631.20     2808.83    172.14 o 
  14  10   1     1160.99     1476.20    140.11 o 
  15  10   1       28.68      -11.04     42.45 o 
  16  10   1       63.30       59.62     32.01 o 
  17  10   1     1414.43     1377.48    104.91 o 
  18  10   1      559.21      446.57     54.44 o 
   0  11   1     5830.45     5251.92    172.58 o 
   1  11   1     2582.79     2586.69    351.51 o 
   2  11   1      323.97      257.30     43.60 o 
   3  11   1      131.12      107.26     37.73 o 
   4  11   1     1079.65     1051.49     65.21 o 
   5  11   1     3141.50     2958.80    419.82 o 
   6  11   1     2245.27     1762.32    274.70 o 
   7  11   1     1300.19     1179.54    107.03 o 
   8  11   1     1276.73     1354.16     58.75 o 
   9  11   1      540.60      539.47     32.64 o 
  10  11   1      626.57      650.82     57.93 o 
  11  11   1     1248.81     1244.96     82.10 o 
  12  11   1     1392.17     1554.70    145.57 o 
  13  11   1      225.58      199.43     31.43 o 
  14  11   1      362.38      355.83     40.85 o 
  15  11   1      292.03      284.34     41.95 o 
  16  11   1      132.98      129.94     42.79 o 
  17  11   1      688.86      833.67     68.30 o 
   1  12   1      674.54      583.83     56.85 o 
   2  12   1     2224.55     2116.87    196.91 o 
   3  12   1     1301.45     1351.67    136.35 o 
   4  12   1     1250.72     1214.84    328.28 o 
   5  12   1     2178.00     2393.32    186.68 o 
   6  12   1      326.53      335.85     33.35 o 
   7  12   1     2954.04     2699.22    152.50 o 
   8  12   1     1844.07     1875.24     80.74 o 
   9  12   1      183.26      158.30     28.35 o 
  10  12   1      139.13      125.39     31.91 o 
  11  12   1      754.69      735.08     48.68 o 
  12  12   1      184.92      181.83     29.78 o 
  13  12   1      516.06      519.37     42.77 o 
  14  12   1      488.85      505.85     45.09 o 
  15  12   1      488.72      606.09     59.91 o 
  16  12   1       85.48       78.00     42.27 o 
   0  13   1    15567.99    14202.59    297.03 o 
   1  13   1     2104.55     1909.57    137.73 o 
   2  13   1        8.09        4.89     44.57 o 
   3  13   1      182.18      293.41     62.38 o 
   4  13   1     2083.07     2209.08     90.10 o 
   5  13   1      100.34      141.96     55.52 o 
   6  13   1      841.10      795.48     49.82 o 
   7  13   1       55.35       21.29     20.53 o 
   8  13   1      980.60      784.65     89.91 o 
   9  13   1      194.89      138.60     42.38 o 
  10  13   1     1046.57      908.21     71.58 o 
  11  13   1       69.16       96.76     36.64 o 
  12  13   1     3388.66     3597.28    225.34 o 
  13  13   1        8.88       38.39     39.12 o 
  14  13   1      434.79      456.64     76.85 o 
  15  13   1      215.84      178.15     70.80 o 
  16  13   1      863.46     1184.24    132.75 o 
   1  14   1      594.86      736.33     68.04 o 
   2  14   1      665.99      639.32     70.25 o 
   3  14   1     2397.01     2308.32    179.49 o 
   4  14   1      304.81      311.06     59.22 o 
   5  14   1     1169.41     1064.07     69.61 o 
   6  14   1      128.14       87.30     32.80 o 
   7  14   1     3231.59     3436.99     93.23 o 
   8  14   1      222.21      219.49     43.43 o 
   9  14   1     1391.86     1228.59     90.72 o 
  10  14   1      720.82      716.36     57.84 o 
  11  14   1      594.43      599.86     53.44 o 
  12  14   1       72.91       72.26     46.26 o 
  13  14   1      228.70      264.43     81.86 o 
  14  14   1      243.67      307.12     53.22 o 
   0  15   1      939.84     1105.14    121.69 o 
   1  15   1      592.28      499.84     60.56 o 
   2  15   1       23.57       11.16     44.46 o 
   3  15   1      505.64      456.38     57.29 o 
   4  15   1     1091.80     1054.14     73.67 o 
   5  15   1      843.00      789.87     68.19 o 
   6  15   1      224.99      262.12     40.34 o 
   7  15   1      488.82      529.10     54.03 o 
   8  15   1      356.22      314.39     51.68 o 
   9  15   1      636.45      642.01     56.93 o 
  10  15   1      446.70      462.06     52.25 o 
  11  15   1      259.18      206.81     50.17 o 
  12  15   1      686.60      816.82     74.84 o 
  13  15   1        8.96       25.15     43.94 o 
   1  16   1      555.20      564.86     65.83 o 
   2  16   1     2255.21     2353.43    397.97 o 
   3  16   1      431.73      380.22     70.78 o 
   4  16   1     1178.24     1222.13     87.01 o 
   5  16   1     1097.64     1138.18    241.99 o 
   6  16   1      144.90       66.48     41.37 o 
   7  16   1      358.86      459.22     55.32 o 
   8  16   1      476.38      510.72     56.76 o 
   9  16   1        0.42       58.65     63.80 o 
  10  16   1      905.95      937.52     74.95 o 
  11  16   1      386.71      405.00     60.23 o 
  12  16   1      426.10      484.29     74.81 o 
   0  17   1      164.69      117.26     95.14 o 
   1  17   1      307.28      316.65     61.56 o 
   2  17   1      353.28      420.30     74.12 o 
   3  17   1      130.68      153.30     52.43 o 
   4  17   1      167.13      152.15     52.69 o 
   5  17   1     1595.12     1390.65    224.85 o 
   6  17   1     1008.35     1130.81     93.54 o 
   7  17   1      532.88      512.19     66.15 o 
   8  17   1       24.63        1.91     55.34 o 
   9  17   1      650.37      717.55    144.09 o 
  10  17   1      185.33      228.56     64.87 o 
   1  18   1      663.46      694.45     80.17 o 
   2  18   1      718.45      816.73    175.89 o 
   3  18   1     1106.82     1295.69     98.23 o 
   4  18   1      437.95      522.44     73.77 o 
   5  18   1       32.09       22.29     51.74 o 
   6  18   1       80.29      108.03     90.99 o 
   7  18   1      131.61      100.79     52.21 o 
   8  18   1      137.57       99.46     61.53 o 
   0  19   1      399.38      339.62    120.03 o 
   1  19   1       44.20       11.15     70.95 o 
   2  19   1      190.32      203.37     64.96 o 
   3  19   1      329.72      319.18     68.91 o 
   4  19   1      321.59      378.22     71.25 o 
   5  19   1       41.17       97.35     75.78 o 
   2   0   2     4765.39     4656.21    120.58 o 
   4   0   2     2851.18     2940.41    107.31 o 
   6   0   2    10066.18     9598.38    335.06 o 
   8   0   2      407.38      396.43     39.31 o 
  10   0   2     3280.84     3513.86    102.25 o 
  12   0   2     5090.10     4845.05    262.18 o 
  14   0   2     1147.91     1054.15    113.39 o 
  16   0   2     1393.84     1310.23     78.18 o 
  18   0   2      870.10      888.68     78.01 o 
   1   1   2     3877.02     4026.20    111.18 o 
   2   1   2     4718.56     4920.03     89.92 o 
   3   1   2     2597.38     2646.11     53.85 o 
   4   1   2      919.27      859.68     66.69 o 
   5   1   2     3239.56     3052.76    206.32 o 
   6   1   2      167.28      173.09     15.15 o 
   7   1   2     5257.47     5025.87    101.32 o 
   8   1   2     1381.30     1331.60     43.38 o 
   9   1   2     1675.62     1633.51     50.02 o 
  10   1   2      886.13      830.26     41.49 o 
  11   1   2     1424.91     1393.67     48.30 o 
  12   1   2        9.49       29.40     26.34 o 
  13   1   2     3787.89     3843.61    161.99 o 
  14   1   2      406.43      428.94     42.85 o 
  15   1   2      612.99      636.53     51.34 o 
  16   1   2       28.09       42.65     33.24 o 
  17   1   2      656.82      641.60     46.92 o 
  18   1   2       99.65       71.42     36.97 o 
  19   1   2     1245.83     1352.93     65.51 o 
   0   2   2     4329.99     4692.71    106.75 o 
   1   2   2     2144.85     2215.92     54.17 o 
   2   2   2     1500.66     1430.05     64.16 o 
   3   2   2     2416.53     2604.07     53.77 o 
   4   2   2     4668.22     4636.50     95.49 o 
   5   2   2     3707.28     3607.51    100.06 o 
   6   2   2     6784.00     6910.13    298.81 o 
   7   2   2      876.60      857.59     32.88 o 
   8   2   2     1102.70     1043.03     45.04 o 
   9   2   2     1613.80     1530.87     47.11 o 
  10   2   2     1170.86     1134.83     44.20 o 
  11   2   2     2466.45     2548.46     63.60 o 
  12   2   2     2017.79     2078.97     60.68 o 
  13   2   2      563.45      558.10     43.61 o 
  14   2   2      530.95      540.07     42.52 o 
  15   2   2      323.01      352.36     36.54 o 
  16   2   2       54.28       46.27     36.06 o 
  17   2   2     1048.61     1026.80     56.50 o 
  18   2   2     1079.65     1120.88     56.76 o 
  19   2   2        0.99       -9.14     37.52 o 
   1   3   2     3173.56     3300.26     52.59 o 
   2   3   2     6328.88     6667.42    216.69 o 
   3   3   2      868.85      842.27     28.53 o 
   4   3   2    10410.74    11015.50    122.08 o 
   5   3   2     7568.57     7875.12    257.71 o 
   6   3   2      279.44      288.20     19.86 o 
   7   3   2     2690.81     2622.64     59.33 o 
   8   3   2     2986.92     2825.68     48.81 o 
   9   3   2      568.35      544.16     28.64 o 
  10   3   2     1782.23     1720.20     52.61 o 
  11   3   2     1589.26     1562.37     74.15 o 
  12   3   2      918.22      990.64     55.73 o 
  13   3   2     1927.23     1946.12     99.64 o 
  14   3   2     1539.92     1633.39     58.19 o 
  15   3   2      123.18      114.12     35.30 o 
  16   3   2      550.94      483.93     42.75 o 
  17   3   2      867.10      901.11     52.17 o 
  18   3   2      336.92      388.50     49.60 o 
  19   3   2      846.22      897.93     65.09 o 
   0   4   2     6835.72     6996.38    110.90 o 
   1   4   2     1501.28     1505.19     79.72 o 
   2   4   2      637.15      599.86     24.03 o 
   3   4   2     1496.62     1505.18     71.06 o 
   4   4   2      818.75      865.25     31.33 o 
   5   4   2     2672.89     2754.13     51.00 o 
   6   4   2     4282.08     4089.05    123.27 o 
   7   4   2     1335.42     1340.18     48.77 o 
   8   4   2      549.62      523.98     28.25 o 
   9   4   2     1137.57     1076.93     37.80 o 
  10   4   2      781.02      804.59     43.11 o 
  11   4   2     2062.46     2164.24    122.87 o 
  12   4   2     1132.77     1146.08     48.13 o 
  13   4   2      234.66      211.65     32.73 o 
  14   4   2     1033.05      955.48     48.90 o 
  15   4   2      507.94      536.17     46.40 o 
  16   4   2      601.12      521.67     46.74 o 
  17   4   2      393.79      385.56     45.37 o 
  18   4   2      675.54      691.66     67.34 o 
  19   4   2       17.02       -3.18     41.38 o 
   1   5   2     5310.52     5602.91     97.62 o 
   2   5   2     1460.02     1408.56     62.17 o 
   3   5   2     6897.78     7392.42    150.65 o 
   4   5   2     3373.37     3423.40     84.47 o 
   5   5   2     1585.73     1584.08     42.23 o 
   6   5   2       57.39      100.04     21.05 o 
   7   5   2     2992.13     2874.06    107.70 o 
   8   5   2     2120.22     2155.69     87.96 o 
   9   5   2     2375.51     2311.36     54.97 o 
  10   5   2     1465.10     1407.69    103.23 o 
  11   5   2     2124.67     2069.68     57.06 o 
  12   5   2      119.83      118.90     31.47 o 
  13   5   2     1617.50     1637.47     69.30 o 
  14   5   2      378.53      374.14     36.80 o 
  15   5   2      885.59      945.14     51.46 o 
  16   5   2     1172.89     1180.80     65.07 o 
  17   5   2       92.56       80.39     42.79 o 
  18   5   2       41.87       19.42     42.23 o 
   0   6   2     6428.71     6154.27    213.88 o 
   1   6   2     1114.16     1115.68     41.76 o 
   2   6   2     1875.43     2009.71     54.93 o 
   3   6   2     1669.86     1507.36     71.53 o 
   4   6   2     1136.88     1090.58     35.30 o 
   5   6   2      921.41      945.18     77.43 o 
   6   6   2     2241.87     2291.51     71.40 o 
   7   6   2      883.95      926.32     67.53 o 
   8   6   2     1314.93     1228.84     51.83 o 
   9   6   2     1051.90      969.26     36.51 o 
  10   6   2     1429.94     1454.28     54.11 o 
  11   6   2     1550.20     1436.71     91.89 o 
  12   6   2     1863.45     1777.11     88.06 o 
  13   6   2       18.98       18.18     33.96 o 
  14   6   2      523.19      496.86     48.54 o 
  15   6   2     1109.56     1089.55     59.08 o 
  16   6   2     1793.43     1724.41     88.06 o 
  17   6   2       93.80        0.64     44.41 o 
  18   6   2      664.01      742.24     81.86 o 
   1   7   2     1206.07     1093.36     38.17 o 
   2   7   2     3863.36     4188.07     81.31 o 
   3   7   2     1053.59     1056.71     46.49 o 
   4   7   2     3024.04     2945.11    266.16 o 
   5   7   2     1485.22     1496.65     52.85 o 
   6   7   2      164.04      173.25     27.81 o 
   7   7   2      724.47      626.84     56.90 o 
   8   7   2     3449.21     3212.91    154.37 o 
   9   7   2     1147.19     1092.90     40.06 o 
  10   7   2     1446.34     1357.64     48.40 o 
  11   7   2      137.77      147.11     34.36 o 
  12   7   2      106.06      114.70     36.47 o 
  13   7   2      595.55      559.20     49.56 o 
  14   7   2      990.20      952.26     57.02 o 
  15   7   2      101.14      108.30     45.92 o 
  16   7   2      600.86      690.42     62.89 o 
  17   7   2      277.43      215.96     56.50 o 
  18   7   2      261.83      262.53     51.58 o 
   0   8   2      303.68      245.59     52.55 o 
   1   8   2     4163.64     4225.89    433.10 o 
   2   8   2      178.97      202.24     41.23 o 
   3   8   2     2865.54     2502.55    199.40 o 
   4   8   2      127.41      178.38     32.27 o 
   5   8   2     2908.59     2838.40     94.46 o 
   6   8   2      463.30      430.70     32.86 o 
   7   8   2     1161.10     1105.18     47.01 o 
   8   8   2      372.61      354.41     24.49 o 
   9   8   2     2483.48     2207.34     74.71 o 
  10   8   2       88.75       72.88     26.42 o 
  11   8   2     1838.47     1799.88     75.21 o 
  12   8   2      392.80      363.33     49.40 o 
  13   8   2      335.06      279.91     36.15 o 
  14   8   2      199.51      153.41     37.26 o 
  15   8   2     1917.38     2190.36    131.97 o 
  16   8   2       76.44       44.35     39.52 o 
  17   8   2     1174.27     1281.42     86.38 o 
   1   9   2      751.03      747.85     59.78 o 
   2   9   2     4142.46     3778.33    701.36 o 
   3   9   2      695.95      728.34     86.56 o 
   4   9   2     3633.65     4103.46    661.81 o 
   5   9   2      388.69      341.20     40.70 o 
   6   9   2      125.47      108.49     37.08 o 
   7   9   2      626.88      654.81     49.08 o 
   8   9   2     3593.67     3419.58    168.24 o 
   9   9   2     1683.04     1653.92     90.44 o 
  10   9   2      625.89      603.76     39.74 o 
  11   9   2      409.62      392.41     38.29 o 
  12   9   2      234.94      181.29     37.27 o 
  13   9   2      200.94      183.04     34.59 o 
  14   9   2     1425.34     1564.46    162.47 o 
  15   9   2      316.30      332.61     42.77 o 
  16   9   2      510.19      569.26     71.37 o 
  17   9   2        8.29       -0.97     41.18 o 
   0  10   2      901.59      899.38     92.93 o 
   1  10   2      672.09      631.95     52.80 o 
   2  10   2      390.20      354.38     47.10 o 
   3  10   2     2240.12     2171.04    176.72 o 
   4  10   2      997.57      917.97     59.48 o 
   5  10   2     1591.41     1738.43    293.99 o 
   6  10   2     1634.19     1508.04     63.69 o 
   7  10   2      869.31      889.84     56.22 o 
   8  10   2      119.99      112.13     25.11 o 
   9  10   2     1408.69     1333.52     52.26 o 
  10  10   2     1131.81     1147.71     65.47 o 
  11  10   2     1112.11     1053.91     60.32 o 
  12  10   2      486.87      414.66     44.44 o 
  13  10   2       16.66       20.24     36.81 o 
  14  10   2       37.46       23.98     37.94 o 
  15  10   2     1052.48     1209.34    116.56 o 
  16  10   2      521.18      534.51     50.30 o 
   1  11   2      651.36      707.38     73.29 o 
   2  11   2     3359.28     3411.80    469.33 o 
   3  11   2     4314.54     4669.61    515.79 o 
   4  11   2      827.25      705.44    154.88 o 
   5  11   2      267.00      360.64     59.64 o 
   6  11   2       98.98       88.79     34.59 o 
   7  11   2      776.21      806.15     56.71 o 
   8  11   2     1590.51     1459.94    103.12 o 
   9  11   2     1460.47     1378.74     50.24 o 
  10  11   2      839.11      877.07     48.23 o 
  11  11   2       84.50       47.41     33.23 o 
  12  11   2       29.20       47.04     37.29 o 
  13  11   2      453.11      413.95     47.57 o 
  14  11   2      411.20      361.85     63.78 o 
  15  11   2      558.02      586.68     72.31 o 
   0  12   2     1186.12     1022.73     97.35 o 
   1  12   2      235.19      293.32     50.00 o 
   2  12   2      361.59      369.34     85.46 o 
   3  12   2      945.73      824.82    125.84 o 
   4  12   2      742.56      831.59     74.30 o 
   5  12   2     1248.89     1342.24     83.53 o 
   6  12   2      343.27      347.62     46.69 o 
   7  12   2      212.90      158.08     40.12 o 
   8  12   2      136.00       88.44     29.54 o 
   9  12   2     1151.90     1118.28     46.06 o 
  10  12   2      624.57      578.18     67.70 o 
  11  12   2      893.37      789.49     72.58 o 
  12  12   2      415.67      424.29     53.22 o 
  13  12   2      220.44      180.28     61.41 o 
  14  12   2      101.59       63.10     46.38 o 
   1  13   2      440.45      428.26     62.27 o 
   2  13   2     2421.46     2199.23    343.49 o 
   3  13   2       96.58       92.00     45.53 o 
   4  13   2     1782.86     1799.20    285.97 o 
   5  13   2      198.90      139.20     46.68 o 
   6  13   2       57.82       52.45     38.23 o 
   7  13   2      448.29      444.77     55.83 o 
   8  13   2     1652.30     1541.36     51.82 o 
   9  13   2      193.28      141.85     29.53 o 
  10  13   2     1286.93     1249.79     74.17 o 
  11  13   2       50.56       65.44     45.42 o 
  12  13   2      245.43      193.19     45.60 o 
  13  13   2       80.21       86.98     43.58 o 
   0  14   2      710.62      709.66    118.92 o 
   1  14   2     1350.60     1269.82     81.25 o 
   2  14   2      175.53      122.67     55.07 o 
   3  14   2      644.50      671.16     70.65 o 
   4  14   2      184.78      220.48     63.89 o 
   5  14   2     1230.81     1193.60    118.37 o 
   6  14   2       66.42       72.13     44.33 o 
   7  14   2      397.06      359.09     44.54 o 
   8  14   2      236.77      205.52     29.78 o 
   9  14   2     1093.59      950.49     82.67 o 
  10  14   2       50.80       42.25     34.12 o 
  11  14   2      823.28      812.62     58.91 o 
  12  14   2      222.09      208.89     65.32 o 
   1  15   2      398.95      371.49     74.73 o 
   2  15   2      892.17      806.52    103.99 o 
   3  15   2      914.15     1011.21     84.15 o 
   4  15   2      288.26      360.83     65.82 o 
   5  15   2      526.02      559.40     72.04 o 
   6  15   2      150.06       96.49     46.68 o 
   7  15   2      421.79      397.88     44.11 o 
   8  15   2      739.31      656.02     44.30 o 
   9  15   2      433.14      374.45     77.60 o 
  10  15   2      199.68      181.29     53.36 o 
  11  15   2      103.88      158.33     71.03 o 
   0  16   2      982.47      945.84    123.90 o 
   1  16   2      135.04       36.12     50.64 o 
   2  16   2      307.02      305.80     71.65 o 
   3  16   2      630.98      703.62     81.28 o 
   4  16   2      244.99      258.27     66.70 o 
   5  16   2      176.76      188.38     64.85 o 
   6  16   2     1264.74     1320.32     92.57 o 
   7  16   2      121.61      123.47     50.24 o 
   8  16   2       22.12       28.40     39.86 o 
   9  16   2      223.03      246.54     59.90 o 
   1  17   2      529.34      455.88     82.43 o 
   2  17   2      280.47      277.59     70.29 o 
   3  17   2     1087.11     1157.45    103.86 o 
   4  17   2      167.67      104.65     60.87 o 
   5  17   2      516.60      471.58     69.52 o 
   6  17   2       81.47       74.44     45.41 o 
   0  18   2      271.01      319.15    120.03 o 
   1  18   2      264.96      268.03     72.56 o 
   2  18   2      195.67      149.31     60.23 o 
   2   0   3     1288.31     1386.13     95.69 o 
   4   0   3     4330.09     3837.58    143.26 o 
   6   0   3      430.32      360.58     38.85 o 
   8   0   3     4900.04     5088.62    163.07 o 
  10   0   3      740.02      854.59     73.52 o 
  12   0   3      366.70      352.75     57.85 o 
  14   0   3      384.27      389.67     59.04 o 
  16   0   3      811.55      855.28     85.38 o 
   0   1   3      627.25      599.59     66.93 o 
   1   1   3     2504.34     2677.53     67.29 o 
   2   1   3      386.14      388.66     46.53 o 
   3   1   3     1699.75     1706.51     71.17 o 
   4   1   3      340.35      343.89     44.08 o 
   5   1   3      759.38      727.04     38.50 o 
   6   1   3      624.27      660.03     34.46 o 
   7   1   3      153.43      121.47     25.53 o 
   8   1   3       17.52       53.35     28.32 o 
   9   1   3      998.88     1015.60     46.00 o 
  10   1   3      202.02      175.61     36.54 o 
  11   1   3     2092.62     2114.36     67.32 o 
  12   1   3      168.01      203.77     39.89 o 
  13   1   3      401.25      354.68     41.76 o 
  14   1   3       25.08       19.14     34.77 o 
  15   1   3     1425.25     1479.28     66.22 o 
  16   1   3       99.17      171.65     49.38 o 
   1   2   3      902.58      940.83     66.87 o 
   2   2   3     1080.91     1107.00     48.23 o 
   3   2   3     1878.92     1829.72     74.62 o 
   4   2   3     3178.10     3395.96     95.26 o 
   5   2   3      541.35      507.57     36.64 o 
   6   2   3       68.33       86.26     25.41 o 
   7   2   3      704.21      734.75     34.87 o 
   8   2   3     3330.04     3305.68    117.45 o 
   9   2   3     1794.86     1818.46     54.42 o 
  10   2   3      254.84      263.47     37.84 o 
  11   2   3       82.25       79.28     37.23 o 
  12   2   3      128.29      137.53     42.04 o 
  13   2   3      947.67     1050.43     63.71 o 
  14   2   3      211.04      204.32     43.76 o 
  15   2   3      426.74      422.15     52.06 o 
  16   2   3      621.81      757.45     60.37 o 
   1   3   3      522.98      465.18     68.59 o 
   2   3   3     1035.09     1088.04     49.16 o 
   3   3   3     1817.81     1997.23     90.74 o 
   4   3   3     1193.72     1117.92     45.60 o 
   5   3   3     1463.95     1500.46     59.80 o 
   6   3   3     3066.23     3132.46    107.65 o 
   7   3   3      589.08      578.64     49.01 o 
   8   3   3      237.07      254.29     34.78 o 
   9   3   3     1853.99     1928.39     56.73 o 
  10   3   3      796.47      789.34     60.57 o 
  11   3   3      318.95      325.45     39.29 o 
  12   3   3      383.18      365.07     42.43 o 
  13   3   3        7.52       27.97     34.22 o 
  14   3   3      143.14      146.58     43.51 o 
  15   3   3      935.83     1020.88     63.33 o 
  16   3   3      241.11      249.80     43.51 o 
   1   4   3     1514.81     1379.93     67.26 o 
   2   4   3     2586.09     2535.15    186.96 o 
   3   4   3      651.00      654.94     40.54 o 
   4   4   3      792.23      732.15     37.66 o 
   5   4   3     1169.97     1101.30     45.62 o 
   6   4   3      159.93      157.33     36.17 o 
   7   4   3      458.69      451.35     36.35 o 
   8   4   3      309.42      288.37     30.98 o 
   9   4   3      447.81      407.33     47.32 o 
  10   4   3      476.33      522.92     38.91 o 
  11   4   3       84.09       75.39     34.59 o 
  12   4   3      282.17      284.03     40.50 o 
  13   4   3      711.32      739.96     53.53 o 
  14   4   3     1058.26     1136.55     88.62 o 
  15   4   3      131.46      151.63     39.20 o 
  16   4   3      450.73      410.50     49.82 o 
   0   5   3      505.62      475.69     74.12 o 
   1   5   3      835.19      787.39    114.50 o 
   2   5   3      708.39      679.38     37.73 o 
   3   5   3      995.44     1007.79     39.99 o 
   4   5   3       57.29       35.21     32.45 o 
   5   5   3     2347.44     2313.33    441.95 o 
   6   5   3     2195.41     2027.19     94.92 o 
   7   5   3     1737.67     1631.16    263.54 o 
   8   5   3      304.13      302.98     34.17 o 
   9   5   3     1247.31     1259.56     48.03 o 
  10   5   3      175.00      174.26     32.20 o 
  11   5   3      587.54      588.20     41.61 o 
  12   5   3      222.25      205.03     36.80 o 
  13   5   3       31.77       53.28     43.62 o 
  14   5   3      305.22      299.22     46.71 o 
  15   5   3      407.47      372.51     47.54 o 
   1   6   3      499.45      471.01     55.39 o 
   2   6   3     3268.03     3495.24    104.19 o 
   3   6   3      115.14      133.87     33.56 o 
   4   6   3      491.61      455.52     55.29 o 
   5   6   3      694.52      737.21     70.64 o 
   6   6   3      140.48      180.16     53.86 o 
   7   6   3     1045.84     1106.44    110.07 o 
   8   6   3      377.18      388.99     40.25 o 
   9   6   3      201.80      168.54     30.85 o 
  10   6   3     1354.04     1512.03     60.26 o 
  11   6   3      239.08      266.43     34.42 o 
  12   6   3      510.98      561.72     46.55 o 
  13   6   3      265.09      295.05     46.53 o 
  14   6   3     1150.83     1179.88     60.80 o 
  15   6   3      151.47      139.64     49.63 o 
   0   7   3     3963.03     3706.49    154.88 o 
   1   7   3      251.67      247.93     50.44 o 
   2   7   3      265.60      270.25     46.53 o 
   3   7   3      367.05      458.27     56.43 o 
   4   7   3      975.99      998.63     78.01 o 
   5   7   3     1007.77     1006.75    156.53 o 
   6   7   3      683.25      546.73     60.17 o 
   7   7   3      393.62      392.99     71.20 o 
   8   7   3      482.22      426.02     84.87 o 
   9   7   3      402.02      367.46     40.25 o 
  10   7   3      155.28      167.63     51.88 o 
  11   7   3      205.59      168.23     35.36 o 
  12   7   3     1353.36     1440.99     63.32 o 
  13   7   3       20.42       15.07     34.58 o 
  14   7   3      137.14      110.98     43.69 o 
   1   8   3      589.35      576.33     87.12 o 
   2   8   3      225.01      236.49     48.10 o 
   3   8   3     1428.45     1255.97    251.67 o 
   4   8   3      167.55      143.78     39.85 o 
   5   8   3     1196.90     1246.51    122.24 o 
   6   8   3        2.29      -26.00     48.37 o 
   7   8   3     1938.96     2089.52    263.56 o 
   8   8   3       61.98       97.90     36.84 o 
   9   8   3      579.40      544.55     46.41 o 
  10   8   3      240.01      271.92     38.77 o 
  11   8   3      492.82      492.63     92.95 o 
  12   8   3       73.04      168.60     54.29 o 
  13   8   3      529.99      475.82     57.38 o 
  14   8   3      152.16      137.36     50.44 o 
   0   9   3     3487.96     3620.20    163.17 o 
   1   9   3      502.64      519.56     63.33 o 
   2   9   3      181.18      222.07     50.20 o 
   3   9   3      210.02      180.45     58.91 o 
   4   9   3      884.79      747.34     52.68 o 
   5   9   3      319.03      336.97     82.14 o 
   6   9   3      573.58      603.97     80.76 o 
   7   9   3      136.89      134.05     50.46 o 
   8   9   3      190.47      145.12     37.27 o 
   9   9   3       19.21       36.20     31.68 o 
  10   9   3      166.50      145.72     39.58 o 
  11   9   3      358.80      310.35     39.62 o 
  12   9   3     1251.67     1242.75     71.54 o 
  13   9   3      149.03      116.15     51.61 o 
   1  10   3      296.70      247.00     69.42 o 
   2  10   3      783.43      769.22     70.95 o 
   3  10   3      717.54      676.55     60.40 o 
   4  10   3      662.50      643.21     63.92 o 
   5  10   3     1320.48     1338.78     85.88 o 
   6  10   3      170.16      222.92     67.40 o 
   7  10   3     1235.53     1375.23     87.23 o 
   8  10   3      641.69      583.22     60.98 o 
   9  10   3       28.32        5.16     37.31 o 
  10  10   3      290.37      239.77     41.20 o 
  11  10   3      482.06      428.01     52.34 o 
  12  10   3      145.52      170.33     37.44 o 
   0  11   3      728.21      548.70     81.31 o 
   1  11   3      825.18      843.53     71.05 o 
   2  11   3      638.60      534.98     64.08 o 
   3  11   3      190.07      171.76     59.75 o 
   4  11   3      680.09      780.14     79.26 o 
   5  11   3     1141.86     1164.90    159.30 o 
   6  11   3     1345.96     1517.92     99.71 o 
   7  11   3      672.91      696.61    123.90 o 
   8  11   3       59.39       69.47     35.25 o 
   9  11   3      126.97      132.37     42.24 o 
  10  11   3       26.31       20.61     31.19 o 
  11  11   3      902.98      871.89     58.59 o 
   1  12   3      650.52      608.25     66.29 o 
   2  12   3      195.13      241.85     51.61 o 
   3  12   3       71.46      105.48     56.61 o 
   4  12   3       27.32       26.83     54.34 o 
   5  12   3      197.78      219.63     82.69 o 
   6  12   3      211.43      211.91     62.51 o 
   7  12   3      291.43      295.19     71.91 o 
   8  12   3      650.75      581.97     51.09 o 
   9  12   3      213.40      145.45     43.33 o 
  10  12   3       69.27       28.58     34.73 o 
   0  13   3      578.34      542.62     91.27 o 
   1  13   3       62.66       63.47     53.74 o 
   2  13   3      580.53      611.98     78.81 o 
   3  13   3      177.98      214.98     61.40 o 
   4  13   3       68.89       18.30     53.07 o 
   5  13   3      248.76      270.38     74.17 o 
   6  13   3     1397.67     1331.25     92.88 o 
   7  13   3      228.99      239.50     82.42 o 
   8  13   3       58.57       51.21     37.02 o 
   1  14   3      749.95      790.96     86.24 o 
   2  14   3      162.54      120.32     60.58 o 
   3  14   3      570.64      490.44     72.14 o 
   4  14   3       91.33       40.21     58.01 o 
   5  14   3      227.62      164.86     58.23 o 
   6  14   3        3.64      -14.32     70.25 o 
   0  15   3       14.70      -17.70     97.90 o 
   1  15   3      584.66      626.87    137.73 o 
   2  15   3      212.33      154.99     66.30 o 
   6   0   4     2901.25     3208.12     99.57 o 
   8   0   4      102.07       96.66     43.21 o 
  10   0   4      572.21      606.71     72.83 o 
   3   1   4      309.68      280.99     81.86 o 
   4   1   4      201.63      194.78     49.11 o 
   5   1   4      172.82      222.76     38.11 o 
   6   1   4        2.20       39.39     36.12 o 
   7   1   4      120.70      112.80     33.42 o 
   8   1   4      181.55      194.25     35.34 o 
   9   1   4      506.39      527.45     43.43 o 
  10   1   4        7.49       64.20     43.55 o 
   0   2   4      200.48      200.23     80.76 o 
   1   2   4      899.35      908.23    103.99 o 
   2   2   4      587.17      631.67    101.22 o 
   3   2   4      207.68      165.38     81.31 o 
   4   2   4       40.42      -10.27     40.67 o 
   5   2   4      268.81      313.83     54.24 o 
   6   2   4     1618.95     1661.84     91.36 o 
   7   2   4      114.74      127.95     36.26 o 
   8   2   4       15.10      -22.81     41.22 o 
   9   2   4       15.51        8.29     35.77 o 
  10   2   4      204.50      206.90     44.38 o 
   1   3   4      304.67      288.05     71.35 o 
   2   3   4      417.48      365.62     75.23 o 
   3   3   4        2.23       25.30     49.20 o 
   4   3   4      679.03      732.31     61.67 o 
   5   3   4      437.19      387.73     60.49 o 
   6   3   4      144.49      151.20     37.34 o 
   7   3   4     1156.33     1164.26     60.42 o 
   8   3   4      364.22      428.16     48.69 o 
   9   3   4       43.04       40.94     39.68 o 
  10   3   4        5.78       40.03     42.80 o 
   0   4   4     1097.68     1440.34    128.88 o 
   1   4   4      327.07      361.74     94.58 o 
   2   4   4       21.85       75.50     59.45 o 
   3   4   4      390.82      497.11    154.05 o 
   4   4   4      298.83      227.33     71.91 o 
   5   4   4      146.63       68.03     64.16 o 
   6   4   4       97.60       47.02     68.03 o 
   7   4   4       25.29       33.49     39.83 o 
   8   4   4      186.74      226.66     46.62 o 
   9   4   4        5.23      -33.62     42.71 o 
   1   5   4       63.65       39.27     86.29 o 
   2   5   4      142.02      109.70     61.20 o 
   3   5   4      571.77      600.03     94.58 o 
   4   5   4      305.62      354.85    100.67 o 
   5   5   4      427.17      421.77     66.70 o 
   6   5   4       66.10       44.80     68.03 o 
   7   5   4      941.32      942.71     89.00 o 
   8   5   4      589.03      587.62     64.45 o 
   9   5   4      542.21      466.64     74.39 o 
   1   6   4        0.95       13.83     64.16 o 
   2   6   4       46.27       47.66     59.74 o 
   3   6   4      231.68      163.70     52.78 o 
   4   6   4      504.10      461.40     63.75 o 
   5   6   4      308.74      365.55    124.45 o 
   6   6   4       62.06       36.04     52.52 o 
   7   6   4       69.13      134.59     44.58 o 
   8   6   4      350.53      328.11     48.77 o 
   1   7   4        1.10       66.38     69.69 o 
   2   7   4     1179.22     1413.77    214.61 o 
   3   7   4      225.30      260.20     69.14 o 
   4   7   4       20.18       70.84     57.78 o 
   5   7   4      175.27      239.71     64.45 o 
   6   7   4        1.51       -7.93     67.93 o 
   7   7   4      269.71      266.04     70.01 o 
   1   8   4       86.46       93.48     92.93 o 
   2   8   4       14.07       91.86     65.90 o 
   3   8   4      262.07      244.09     63.08 o 
   4   8   4       32.76       58.06     58.70 o 
   5   8   4      890.09     1095.26    199.13 o 
   6   8   4      109.56      131.34     64.31 o 
   1   9   4      130.82       52.55     64.16 o 
   2   9   4      802.61      987.50     88.79 o 
   3   9   4       18.21       43.20     69.17 o 
   4   9   4       81.72      104.80     72.12 o 
                                                 
